# Supplementary material for: Snapshot Study of Whole Genome Sequences of Escherichia coli from Healthy Companion Animals, Livestock, Wildlife, Humans and Food in Italy
Source: Antibiotics (Basel). 2020 Nov 6;9(11):782. doi: 10.3390/antibiotics9110782 (PMC7694828; doi:10.3390/antibiotics9110782)
Supplement: Supplementary file 1 [file antibiotics-09-00782-s001.xlsx]

## Sheet: Table S1
Metadata, virulence and AMR profile, MGE carriage of the collection
Strain	Isolation data	Source	Source detail	ST	Phylogroup	OH type	NCBI Accession number	aaiC	aap	aar	aatA	aggA	aggB	aggC	aggD	aggR	air	astA	bmaE	capU	cba	cdtB	celb	cif	cma	cnf1	cvaA	cvaB	cvaC	cvi	eae	efa1	ehxA	eilA	eitA	eitB	eitC	eitD	epeA	espA	espB	espC	espF	espJ	espP	etpD	etsA	f17A	f17G
EM1_Da1	2010-11-01	dairy	milk	1510	A	O93:H19	SAMN11246364	0	0	0	0	0	0	0	0	0	0	0	0	0	0	0	1	0	0	0	0	0	0	0	0	0	0	0	0	0	0	0	0	0	0	0	0	0	0	0	0	1	1
EM1_Da2	2010-11-01	dairy	in-line milk filter	Novel	B1	O88:H8	SAMN11246365	0	0	0	0	0	0	0	0	0	0	0	0	0	0	1	0	0	0	0	1	1	1	1	0	0	0	0	0	0	0	0	0	0	0	0	0	0	0	0	0	1	1
EM1_Da3	2010-11-01	dairy	in-line milk filter	Novel*	D	O88:H31	SAMN11246366	0	0	0	0	0	0	0	0	0	1	0	0	0	0	0	0	0	0	0	0	0	0	0	0	0	0	1	0	0	0	0	0	0	0	0	0	0	0	0	0	0	0
EM1_Da4	2010-11-01	dairy	in-line milk filter	398	A	O8:H20	SAMN11246367	0	0	0	0	0	0	0	0	0	0	0	0	0	0	0	0	0	0	0	0	0	0	0	0	0	0	0	0	0	0	0	0	0	0	0	0	0	0	0	0	0	0
EM1_Da5	2010-11-01	dairy	faeces	Novel*	A	O123:H16	SAMN11246368	0	0	0	0	0	0	0	0	0	0	0	1	0	0	1	0	0	0	0	0	0	0	0	0	0	0	0	0	0	0	0	0	0	0	0	0	0	1	0	0	0	0
EM1_Da6	2010-11-01	dairy	milk	10	A	ONT:H12	SAMN11246369	0	0	0	0	0	0	0	0	0	0	0	0	0	0	0	0	0	0	0	0	0	0	0	0	0	0	0	0	0	0	0	0	0	0	0	0	0	0	0	0	0	0
EM1_Da7	2010-11-01	dairy	in-line milk filter	Novel*	B2	O51:H37	SAMN11246370	0	0	0	0	0	0	0	0	0	1	1	0	0	0	0	0	0	0	0	0	0	0	0	0	0	1	1	0	0	0	0	0	0	0	0	0	0	0	0	0	0	0
EM1_Da8	2010-11-01	dairy	milk	10	A	O107:HNT	SAMN11246371	0	0	0	0	0	0	0	0	0	0	0	0	0	0	0	0	0	0	0	0	0	0	0	0	0	0	0	0	0	0	0	0	0	0	0	0	0	0	0	0	0	0
EM1_Da9	2010-11-01	dairy	milk	583	B2	O71:H6	SAMN11246372	0	0	0	0	0	0	0	0	0	0	0	0	0	0	0	0	1	0	0	0	0	0	0	1	0	0	0	0	0	0	0	0	1	0	1	1	0	0	0	0	0	0
EM1_Da10	2010-11-01	dairy	milk	1510	A	O93:H19	SAMN11246373	0	0	0	0	0	0	0	0	0	0	0	0	0	0	0	1	0	0	0	0	0	0	0	0	0	0	0	0	0	0	0	0	0	0	0	0	0	0	0	0	1	1
EM1_Da11	2010-11-01	dairy	intestine	1303	A	ONT:H18	SAMN11246374	0	0	0	0	0	0	0	0	0	0	0	1	0	0	0	0	0	0	0	1	0	0	0	0	0	0	0	0	0	0	0	0	0	0	0	0	0	0	0	0	0	0
EM1_Da12	2010-11-01	dairy	intestine	58	B1	ONT:H27	SAMN11246375	0	0	0	0	0	0	0	0	0	0	0	0	1	0	0	0	0	0	0	0	0	0	0	0	0	0	0	0	0	0	0	0	0	0	0	0	0	0	0	0	0	0
EM1_Da13	2010-11-01	dairy	faeces	155	B1	O8:H21	SAMN11246376	0	0	0	0	0	0	0	0	0	0	0	0	1	0	0	0	0	0	0	0	0	0	0	0	0	0	0	0	0	0	0	0	0	0	0	0	0	0	0	0	0	0
EM1_Da14	2010-11-01	dairy	faeces	155	B1	ONT:H45	SAMN11246377	0	0	0	0	0	0	0	0	0	0	1	0	0	0	0	0	0	0	0	1	1	1	1	0	0	0	0	0	0	0	0	0	0	0	0	0	0	0	0	1	0	0
EM1_Da15	2010-11-01	dairy	faeces	155	B1	ONT:H45	SAMN11246378	0	0	0	0	0	0	0	0	0	0	1	0	0	0	0	0	0	0	0	1	1	1	1	0	0	0	0	0	0	0	0	0	0	0	0	0	0	0	0	1	0	0
EM1_Da16	2010-11-01	dairy	faeces	69	D	O15:H18	SAMN11246379	0	0	0	0	0	0	0	0	0	0	0	0	0	0	0	0	0	0	0	0	0	0	0	0	0	0	1	0	0	0	0	0	0	0	0	0	0	0	1	0	0	0
EM1_Da17	2010-11-01	dairy	faeces	1510	A	O93:H19	SAMN11246380	0	0	0	0	0	0	0	0	0	0	0	0	0	0	0	1	0	0	0	0	0	0	0	0	0	0	0	0	0	0	0	0	0	0	0	0	0	0	0	0	1	1
EM1_Da18	2010-11-01	dairy	faeces	278	B1	O105:H7	SAMN11246381	0	0	0	0	0	0	0	0	0	0	0	0	0	0	0	0	0	0	0	0	0	0	0	0	0	0	0	0	0	0	0	0	0	0	0	0	0	0	0	0	0	0
EM1_Da19	2010-11-01	dairy	faeces	1091	A	O53:H10	SAMN11246382	0	0	0	0	0	0	0	0	0	0	0	0	0	0	0	0	0	0	0	0	0	0	0	0	0	0	0	0	0	0	0	0	0	0	0	0	0	0	0	0	0	0
EM1_Da20	2010-11-01	dairy	faeces	278	B1	O105:H7	SAMN11246383	0	0	0	0	0	0	0	0	0	0	0	0	0	0	0	0	0	0	0	0	0	0	0	0	0	0	0	0	0	0	0	0	0	0	0	0	0	0	0	0	0	0
EM1_Da21	2010-11-01	dairy	milk	731	A	O15:H40	SAMN11246384	0	0	0	0	0	0	0	0	0	0	1	0	0	0	0	0	0	0	0	0	0	0	0	0	0	0	0	0	0	0	0	0	0	0	0	0	0	0	0	0	0	0
EM1_Da22	2010-11-01	dairy	intestine	10	A	O89*/O162:H9	SAMN11246385	0	0	0	0	0	0	0	0	0	0	0	0	0	0	0	1	0	0	0	0	0	0	0	0	0	0	0	0	0	0	0	0	0	0	0	0	0	0	1	0	0	0
EM1_Da23	2010-11-01	dairy	milk	2328	B1	O54:H2	SAMN11246386	0	0	0	0	0	0	0	0	0	0	0	0	0	0	0	0	0	0	0	0	0	0	0	0	0	0	0	0	0	0	0	0	0	0	0	0	0	0	0	0	0	0
EM1_Da24	2010-11-01	dairy	caciotta cheese	216	A	O3:H4	SAMN11246387	0	0	0	0	0	0	0	0	0	0	0	0	0	0	0	0	0	0	0	0	0	0	0	0	0	0	0	0	0	0	0	0	0	0	0	0	0	0	0	0	0	0
EM1_Da25	2010-11-01	dairy	milk	1125	B1	O139:H19	SAMN11246388	0	0	0	0	0	0	0	0	0	0	1	0	0	0	0	0	0	0	0	0	0	0	0	0	0	0	0	0	0	0	0	0	0	0	0	0	0	0	0	0	0	0
EM1_Be1	2017-01-19	beef	faeces	297	B1	ONT:H37	SAMN11246389	0	0	0	0	0	0	0	0	0	0	0	0	0	0	0	1	0	0	0	0	0	0	0	0	0	0	0	0	0	0	0	1	0	0	0	0	0	0	0	0	0	0
EM1_Be2	2017-01-19	beef	minced meat	10	A	O13-O53*/O13_O135-O53*:H10-H11	SAMN11246390	0	0	0	0	0	0	0	0	0	0	0	0	0	0	0	0	0	0	0	0	0	0	0	0	0	0	0	0	0	0	0	0	0	0	0	0	0	0	0	0	0	0
EM1_Be3	2017-01-19	beef	muscle	392	B1	O109:H2	SAMN11246391	0	0	0	0	0	0	0	0	0	0	0	0	0	0	1	0	0	0	0	0	0	0	0	0	0	0	0	0	0	0	0	0	0	0	0	0	0	0	0	0	0	1
EM1_Be4	2017-01-21	beef	skin sponge	847	B1	ONT:H2	SAMN11246392	0	0	0	0	0	0	0	0	0	0	1	0	0	0	0	1	0	0	0	0	0	0	0	0	0	0	0	0	0	0	0	0	0	0	0	0	0	0	0	0	0	0
EM1_Be5	2017-01-21	beef	skin sponge	847	B1	ONT:H2	SAMN11246393	0	0	0	0	0	0	0	0	0	0	1	0	0	0	0	1	0	0	0	0	0	0	0	0	0	0	0	0	0	0	0	0	0	0	0	0	0	0	0	0	0	0
EM1_Be6	2017-01-21	beef	skin sponge	847	B1	ONT:H2	SAMN11246394	0	0	0	0	0	0	0	0	0	0	1	0	0	0	0	1	0	0	0	0	0	0	0	0	0	0	0	0	0	0	0	0	0	0	0	0	0	0	0	0	0	0
EM1_Be7	2017-01-21	beef	skin sponge	6345	B1	O83:H7	SAMN11246395	0	0	0	0	0	0	0	0	0	0	0	0	0	0	0	0	0	0	0	0	0	0	0	0	0	0	0	0	0	0	0	0	0	0	0	0	0	0	0	0	0	0
EM1_Be8	2017-01-21	beef	skin sponge	847	B1	ONT:H2	SAMN11246396	0	0	0	0	0	0	0	0	0	0	1	0	0	0	0	1	0	0	0	0	0	0	0	0	0	0	0	0	0	0	0	0	0	0	0	0	0	0	0	0	0	0
EM1_Be9	2017-01-21	beef	skin sponge	847	B1	ONT:H2	SAMN11246397	0	0	0	0	0	0	0	0	0	0	1	0	0	0	0	1	0	0	0	0	0	0	0	0	0	0	0	0	0	0	0	0	0	0	0	0	0	0	0	0	0	0
EM1_Be10	2017-01-21	beef	skin sponge	847	B1	ONT:H2	SAMN11246398	0	0	0	0	0	0	0	0	0	0	1	0	0	0	0	1	0	0	0	0	0	0	0	0	0	0	0	0	0	0	0	0	0	0	0	0	0	0	0	0	0	0
EM1_Be11	2017-01-21	beef	skin sponge	847	B1	ONT:H2	SAMN11246399	0	0	0	0	0	0	0	0	0	0	1	0	0	0	0	1	0	0	0	0	0	0	0	0	0	0	0	0	0	0	0	0	0	0	0	0	0	0	0	0	0	0
EM1_Be12	2017-01-21	beef	skin sponge	847	B1	ONT:H2	SAMN11246400	0	0	0	0	0	0	0	0	0	0	1	0	0	0	0	1	0	0	0	0	0	0	0	0	0	0	0	0	0	0	0	0	0	0	0	0	0	0	0	0	0	0
EM1_Be13	2017-03-11	beef	faeces	2178	B1	O170:H49	SAMN11246401	0	0	0	0	0	0	0	0	0	0	0	0	0	0	0	0	1	0	0	0	0	0	0	1	0	0	0	0	0	0	0	0	1	0	0	0	1	0	0	0	0	0
EM1_Be14	2017-04-11	beef	skin sponge	906	B1	O74:H8	SAMN11246402	0	0	0	0	0	0	0	0	0	0	0	0	0	0	0	0	0	0	0	0	0	0	0	0	0	0	0	0	0	0	0	0	0	0	0	0	0	0	0	0	0	0
EM1_Be15	2017-04-11	beef	skin sponge	906	B1	O74:H8	SAMN11246403	0	0	0	0	0	0	0	0	0	0	0	0	0	0	0	0	0	0	0	0	0	0	0	0	0	0	0	0	0	0	0	0	0	0	0	0	0	0	0	0	0	0
EM1_Be16	2017-04-11	beef	skin sponge	2280	B1	O185:H16	SAMN11246404	0	0	0	0	0	0	0	0	0	0	0	0	0	0	0	0	0	0	0	0	0	0	0	0	0	0	0	0	0	0	0	0	0	0	0	0	0	0	0	0	0	0
EM1_Be17	2017-04-29	beef	skin sponge	187	B1	O110:H2	SAMN11246405	0	0	0	0	0	0	0	0	0	0	1	0	0	0	1	0	0	0	0	0	0	0	0	0	0	0	0	0	0	0	0	0	0	0	0	0	0	0	0	0	0	0
EM1_Be18	2017-04-29	beef	skin sponge	1665	B1	ONT:H2	SAMN11246406	0	0	0	0	0	0	0	0	0	0	1	0	0	0	0	0	0	0	0	0	0	0	0	0	0	0	0	0	0	0	0	0	0	0	0	0	0	0	0	0	0	0
EM1_Be19	2017-04-29	beef	skin sponge	58	B1	O58:H40	SAMN11246407	0	0	0	0	0	0	0	0	0	0	0	0	0	0	0	0	0	0	0	0	0	0	0	0	0	0	0	0	0	0	0	0	0	0	0	0	0	0	0	0	0	0
EM1_Be21	2017-04-29	beef	skin sponge	154	B1	O154:H38	SAMN11246409	0	0	0	0	0	0	0	0	0	0	0	0	0	0	0	0	0	0	0	0	0	0	0	0	0	0	0	0	0	0	0	0	0	0	0	0	0	0	0	0	0	0
EM1_Be22	2017-04-29	beef	skin sponge	101	B1	O174:H40	SAMN11246410	0	0	0	0	0	0	0	0	0	0	0	0	0	0	0	0	0	0	0	0	0	0	0	0	0	0	0	0	0	0	0	0	0	0	0	0	0	0	0	0	0	0
EM1_Be23	2017-04-29	beef	skin sponge	1463	B1	O18ac*/O18*:H7	SAMN11246411	0	0	0	0	0	0	0	0	0	0	0	0	0	0	0	0	0	0	0	0	0	0	0	0	0	0	0	0	0	0	0	0	0	0	0	0	0	0	0	0	0	0
EM1_Be24	2017-04-29	beef	skin sponge	58	B1	ONT:H12	SAMN11246412	0	0	0	0	0	0	0	0	0	0	0	0	0	0	0	0	0	0	0	0	0	0	0	0	0	0	0	0	0	0	0	0	0	0	0	0	0	0	0	0	1	1
EM1_Be25	2017-04-29	beef	skin sponge	1665	D	ONT:H2	SAMN11246413	0	0	0	0	0	0	0	0	0	0	1	0	0	0	0	0	0	0	0	0	0	0	0	0	0	0	0	0	0	0	0	0	0	0	0	0	0	0	0	0	0	0
EM1_Wb1	2017-02-02	wild boar	diaphragm	3553	B2	O105:H32	SAMN11246414	1	0	0	0	0	0	0	0	0	0	0	0	0	0	0	0	0	0	0	0	0	0	0	0	0	0	0	0	0	0	0	0	0	0	0	0	0	0	0	0	0	0
EM1_Wb3	2017-02-02	wild boar	diaphragm	141	B2	O2:H6	SAMN11246416	0	0	0	0	0	0	0	0	0	0	0	0	0	0	0	0	0	0	0	0	0	0	0	0	0	0	0	0	0	0	0	0	0	0	0	0	0	0	0	0	0	0
EM1_Wb4	2017-02-02	wild boar	diaphragm	Novel*	D	O151:H20	SAMN11246417	0	0	0	0	0	0	0	0	0	1	0	0	0	0	0	0	0	0	0	0	0	0	0	0	0	0	1	0	0	0	0	0	0	0	0	0	0	0	0	0	0	0
EM1_Wb5	2017-02-02	wild boar	diaphragm	4623	B1	ONT:H16	SAMN11246418	0	0	0	0	0	0	0	0	0	0	0	0	0	0	0	0	0	0	0	0	0	0	0	0	0	0	0	0	0	0	0	0	0	0	0	0	0	0	0	0	0	0
EM1_Wb6	2017-02-02	wild boar	diaphragm	69*	D	O17/O44/O77:H18	SAMN11246419	0	0	0	0	0	0	0	0	0	0	1	0	0	0	0	0	0	0	0	0	0	0	0	0	0	0	1	0	0	0	0	0	0	0	0	0	0	0	0	0	0	0
EM1_Wb7	2017-02-02	wild boar	diaphragm	5913	D	O87:H19	SAMN11246420	0	0	0	0	0	0	0	0	0	0	0	0	0	0	0	0	0	0	0	0	0	0	0	0	0	0	1	0	0	0	0	0	0	0	0	0	0	0	0	0	0	0
EM1_Wb8	2017-02-02	wild boar	diaphragm	69*	D	O17/O44/O77:H18	SAMN11246421	0	0	0	0	0	0	0	0	0	0	1	0	0	0	0	0	0	0	0	0	0	0	0	0	0	0	1	0	0	0	0	0	0	0	0	0	0	0	0	0	0	0
EM1_Wb9	2017-02-02	wild boar	diaphragm	681	B2	O8:H10	SAMN11246422	0	0	0	0	0	0	0	0	0	0	0	0	0	0	0	0	0	0	0	0	0	0	0	0	0	0	0	0	0	0	0	0	0	0	0	0	0	0	0	0	0	0
EM1_Wb10	2017-02-04	wild boar	diaphragm	680	B2	O169:H1	SAMN11246423	0	0	0	0	0	0	0	0	0	0	0	0	0	0	0	0	0	0	0	0	0	0	0	0	0	0	0	0	0	0	0	0	0	0	0	0	0	0	0	0	0	0
EM1_Wb11	2017-02-04	wild boar	diaphragm	13	B1	O49:H10	SAMN11246424	0	0	0	0	0	0	0	0	0	0	0	0	0	0	0	0	0	0	0	0	0	0	0	0	0	0	0	0	0	0	0	0	0	0	0	0	0	0	0	0	0	0
EM1_Wb12	2017-02-04	wild boar	diaphragm	201	B1	O8:H19	SAMN11246425	0	0	0	0	0	0	0	0	0	0	0	0	0	1	0	0	0	1	0	0	0	0	0	0	0	0	0	0	0	0	0	0	0	0	0	0	0	0	0	0	0	0
EM1_Wb13	2017-02-04	wild boar	diaphragm	5597	D	O75:H31	SAMN11246426	0	0	0	0	0	0	0	0	0	1	0	0	0	0	0	0	0	0	0	0	0	0	0	0	0	0	1	0	0	0	0	0	0	0	0	0	0	0	0	0	0	0
EM1_Wb14	2017-02-04	wild boar	diaphragm	973	D	O11:H15	SAMN11246427	0	0	0	0	0	0	0	0	0	0	0	0	0	0	0	0	0	0	0	0	0	0	0	0	0	0	1	0	0	0	0	0	0	0	0	0	0	0	0	0	0	0
EM1_Wb15	2017-02-15	wild boar	diaphragm	134*	B2	ONT:H10	SAMN11246428	0	0	0	0	0	0	0	0	0	0	1	0	0	0	0	0	0	0	0	0	0	0	0	0	0	0	0	0	0	0	0	0	0	0	0	0	0	0	0	0	0	0
EM1_Wb16	2017-02-15	wild boar	diaphragm	2522	B1	ONT:H8	SAMN11246429	0	0	0	0	0	0	0	0	0	0	0	0	0	0	0	0	0	0	0	0	0	0	0	0	0	0	0	0	0	0	0	0	0	0	0	0	0	0	0	0	0	0
EM1_Wb17	2017-02-15	wild boar	diaphragm	1170	B2	ONT:H4	SAMN11246430	0	0	0	0	0	0	0	0	0	0	0	0	0	0	0	0	0	0	0	0	0	0	0	0	0	0	0	0	0	0	0	0	0	0	0	0	0	0	0	0	0	0
EM1_Wb18	2017-02-15	wild boar	diaphragm	5597	D	O75:H31	SAMN11246431	0	0	0	0	0	0	0	0	0	1	0	0	0	0	0	0	0	0	0	0	0	0	0	0	0	0	1	0	0	0	0	0	0	0	0	0	0	0	0	0	0	0
EM1_Wb19	2017-02-15	wild boar	diaphragm	4541	D	O146:H28	SAMN11246432	0	0	0	0	0	0	0	0	0	0	1	0	0	0	0	0	0	0	0	0	0	0	0	0	0	0	0	0	0	0	0	0	0	0	0	0	0	0	0	0	0	0
EM1_Wb20	2017-02-15	wild boar	diaphragm	Novel*	D	O9:H31	SAMN11246433	0	0	0	0	0	0	0	0	0	1	0	0	0	0	0	0	0	0	0	0	0	0	0	0	0	0	1	0	0	0	0	0	0	0	0	0	0	0	0	0	0	0
EM1_Wb21	2017-02-15	wild boar	diaphragm	117	D	O24:H4	SAMN11246434	0	0	0	0	0	0	0	0	0	0	1	0	0	0	0	0	0	1	0	1	1	1	1	0	0	0	0	0	0	0	0	0	0	0	0	0	0	0	0	1	0	0
EM1_Wb22	2017-02-15	wild boar	diaphragm	Novel	D	ONT:H9	SAMN11246435	0	0	0	0	0	0	0	0	0	1	0	0	0	0	0	0	0	0	0	0	0	0	0	0	0	0	1	0	0	0	0	0	0	0	0	0	0	0	0	0	0	0
EM1_Wb23	2017-02-15	wild boar	diaphragm	162	B1	O29:H9	SAMN11246436	0	0	0	0	0	0	0	0	0	0	0	0	0	0	0	0	0	0	0	1	1	1	1	0	0	0	0	0	0	0	0	0	0	0	0	0	0	0	0	1	0	0
EM1_Ve1	2017-02-09	vegetable	spinach (IV gamma distribution)	2280	B1	O185:H16	SAMN11246439	0	0	0	0	0	0	0	0	0	0	0	0	0	0	0	0	0	0	0	0	0	0	0	0	0	0	0	0	0	0	0	0	0	0	0	0	0	0	0	0	0	0
EM1_Ve2	2017-02-09	vegetable	celery	708	B1	O8:H19	SAMN11246440	0	0	0	0	0	0	0	0	0	0	0	0	0	0	0	0	0	0	0	0	0	0	0	0	0	0	0	0	0	0	0	0	0	0	0	0	0	0	0	0	0	0
EM1_Ve3	2017-04-11	vegetable	rosemary (IV gamma distribution)	1508	D	O172:H45	SAMN11246441	0	0	0	0	0	0	0	0	0	0	0	0	0	0	0	0	0	0	0	0	0	0	0	0	0	0	1	0	0	0	0	0	0	0	0	0	0	0	0	0	0	0
EM1_Ve4	2017-04-11	vegetable	arthicoke	2313	B1	ONT:H7	SAMN11246442	0	0	0	0	0	0	0	0	0	0	0	0	0	0	0	0	0	0	0	0	0	0	0	0	0	0	0	0	0	0	0	0	0	0	0	0	0	0	0	0	0	0
EM1_Ve5	2017-04-20	vegetable	arugula (IV gamma distribution)	1819	B2	O166:H28	SAMN11246443	0	0	0	0	0	0	0	0	0	1	0	0	0	0	0	0	0	0	0	1	0	0	0	0	0	0	1	0	0	0	0	0	0	0	0	0	0	0	0	0	0	0
EM1_Ve6	2017-04-27	vegetable	artichoke	191	A	O48:H20	SAMN11246444	0	0	0	0	0	0	0	0	0	0	0	0	0	0	0	0	0	0	0	0	0	0	0	0	0	0	0	0	0	0	0	0	0	0	0	0	0	0	0	0	0	0
EM1_Ve7	2017-06-07	vegetable	spinach	2005	B1	ONT:H7	SAMN11246445	0	0	0	0	0	0	0	0	0	0	0	0	0	0	0	0	0	0	0	0	0	0	1	0	0	0	0	0	0	0	0	0	0	0	0	0	0	0	0	0	0	0
EM1_Ve8	2017-06-07	vegetable	parsley	2161	B1	O180:H14	SAMN11246446	0	0	0	0	0	0	0	0	0	0	0	0	0	0	0	0	0	0	0	0	0	0	1	0	0	0	0	0	0	0	0	0	0	0	0	0	0	0	0	0	0	0
EM1_Ve9	2017-06-22	vegetable	celery	602	B1	ONT:H21	SAMN11246447	0	0	0	0	0	0	0	0	0	0	1	0	0	0	0	0	0	0	0	0	0	0	0	0	0	0	0	0	0	0	0	0	0	0	0	0	0	0	0	0	0	0
EM1_Ve10	2017-06-21	vegetable	gentile salad	348	B1	O181:H28	SAMN11246448	0	0	0	0	0	0	0	0	0	0	0	0	0	0	0	0	0	0	0	0	0	0	1	0	0	0	0	0	0	0	0	0	0	0	0	0	0	0	0	0	0	0
EM1_Ve11	2017-06-21	vegetable	salad "roman"	3601	B2	O8:H6	SAMN11246449	0	0	0	0	0	0	0	0	0	0	0	0	0	0	0	0	0	0	0	0	0	0	0	0	0	0	0	0	0	0	0	0	0	0	0	0	0	0	0	0	0	0
EM1_Ve12	2017-06-21	vegetable	spinach	5296	B1	O112ac:H20	SAMN11246450	0	0	0	0	0	0	0	0	0	0	0	0	0	0	0	0	0	0	0	0	0	0	0	0	0	0	0	0	0	0	0	0	0	0	0	0	0	0	0	0	0	0
EM1_Ve13	2017-06-22	vegetable	arugula (IV gamma distribution)	278*	B1	O153_O178:H7	SAMN11246451	0	0	0	0	0	0	0	0	0	0	0	0	0	0	0	0	0	0	0	0	0	0	0	0	0	0	0	0	0	0	0	0	0	0	0	0	0	0	0	0	0	0
EM1_Ve14	2017-06-22	vegetable	parsley	13	B1	ONT:H10	SAMN11246452	0	0	0	0	0	0	0	0	0	0	1	0	0	0	0	0	0	0	0	0	0	0	0	0	0	0	0	0	0	0	0	0	0	0	0	0	0	0	0	0	0	0
EM1_Ve15	2017-06-30	vegetable	celery	10	A	O113:H4	SAMN11246453	0	0	0	0	0	0	0	0	0	0	0	0	0	0	0	0	0	0	0	0	0	0	0	0	0	0	0	0	0	0	0	0	0	0	0	0	0	0	0	0	0	0
EM1_Ve17	2017-07-13	vegetable	rosemary (IV gamma distribution)	56	B1	O38:H21	SAMN11246455	0	0	0	0	0	0	0	0	0	0	0	0	0	0	0	0	0	0	0	0	0	0	0	0	0	0	0	0	0	0	0	0	0	0	0	0	0	0	0	0	0	0
EM1_Ve18	2017-07-20	vegetable	rosemary (IV gamma distribution)	40	B1	O109:H21	SAMN11246456	0	0	0	0	0	0	0	0	0	0	0	0	1	0	0	0	1	0	0	0	0	0	0	1	1	0	0	0	0	0	0	0	1	1	0	1	1	0	0	0	0	0
EM1_Ve19	2017-07-20	vegetable	salad "roman"	164	B1	ONT:H8	SAMN11246457	0	0	0	0	0	0	0	0	0	0	0	0	0	0	0	0	0	0	0	0	0	0	0	0	0	0	0	0	0	0	0	0	0	0	0	0	0	0	0	0	0	0
EM1_Ve20	2017-07-20	vegetable	arugula (IV gamma distribution)	3574	B1	O105:H23	SAMN11246458	0	0	0	0	0	0	0	0	0	0	0	0	0	0	0	0	0	0	0	0	0	0	0	0	0	0	0	0	0	0	0	0	0	0	0	0	0	0	0	0	0	0
EM1_Ve21	2017-09-06	vegetable	rosemary (IV gamma distribution)	48	A	O81:H11	SAMN11246459	0	0	0	0	0	0	0	0	0	0	0	0	0	0	0	0	0	0	0	0	0	0	0	0	0	0	0	0	0	0	0	0	0	0	0	0	0	0	0	0	0	0
EM1_Ve22	2017-10-13	vegetable	spinach	6223	A	O21:H12	SAMN11246460	0	0	0	0	0	0	0	0	0	0	0	0	0	0	0	0	0	0	0	0	0	0	0	0	0	0	0	0	0	0	0	0	0	0	0	0	0	0	0	0	0	0
EM1_Ve23	2018-04-12	vegetable	spinach (IV gamma distribution)	34	A	O62:H30	SAMN11246461	0	0	0	0	0	0	0	0	0	0	0	0	0	0	0	0	0	0	0	0	0	0	0	0	0	0	0	0	0	0	0	0	0	0	0	0	0	0	0	0	0	0
EM1_Ve24	2018-04-12	vegetable	parsley	88	A	O9:H19	SAMN11246462	0	0	0	0	0	0	0	0	0	0	0	1	0	0	0	0	0	0	0	0	0	0	0	0	0	0	0	0	0	0	0	0	0	0	0	0	0	0	0	0	0	0
EM1_Ve25	2017-10-13	vegetable	rosemary (IV gamma distribution)	48*	A	O184:H11	SAMN11246463	0	0	0	0	0	0	0	0	0	0	0	0	0	0	0	0	0	0	0	0	0	0	0	0	0	0	0	0	0	0	0	0	0	0	0	0	0	0	0	0	0	0
EM1_Fs1	2017-02-09	fishery	Salmo trutta	540	A	O9:H30	SAMN11246464	0	0	0	0	0	0	0	0	0	0	0	0	0	0	0	0	0	1	0	0	0	0	1	0	0	0	0	0	0	0	0	0	0	0	0	0	0	0	0	0	0	0
EM1_Fs2	2017-02-09	fishery	Salmo trutta	446	B1	013353_O103*/O103*:H21	SAMN11246465	0	0	0	0	0	0	0	0	0	0	0	0	0	0	1	0	0	0	0	0	0	0	0	0	0	0	0	0	0	0	0	0	0	0	0	0	0	0	0	0	0	1
EM1_Fs3	2017-02-09	fishery	Dicentrarchus labrax	88	A	O8:H17	SAMN11246466	0	0	0	0	0	0	0	0	0	0	0	0	0	0	0	0	0	0	0	1	1	1	1	0	0	0	0	0	0	0	0	0	0	0	0	0	0	0	0	1	0	0
EM1_Fs4	2017-04-20	fishery	Salmo salar	216	A	O10:H26	SAMN11246467	0	0	0	0	0	0	0	0	0	0	0	0	0	0	0	0	0	0	0	0	0	0	0	0	0	0	0	0	0	0	0	0	0	0	0	0	0	0	0	0	0	0
EM1_Fs5	2017-04-20	fishery	Engraulis encrasicolus	2073	B1	O180:H14	SAMN11246468	0	0	0	0	0	0	0	0	0	0	1	0	0	0	0	0	0	0	0	0	0	0	0	0	0	0	0	0	0	0	0	0	0	0	0	0	0	0	0	0	0	0
EM1_Fs6	2017-04-20	fishery	Sardina pilchardus	34	A	O62:H30	SAMN11246469	0	0	0	0	0	0	0	0	0	0	0	0	0	0	0	0	0	0	0	0	0	0	0	0	0	0	0	0	0	0	0	0	0	0	0	0	0	0	0	0	0	0
EM1_Fs7	2017-04-20	fishery	Dicentrarchus labrax	399	A	O15:H12	SAMN11246470	0	0	0	0	0	0	0	0	0	0	0	0	0	0	0	0	0	0	0	0	0	0	0	0	0	0	0	0	0	0	0	0	0	0	0	0	0	0	0	0	0	0
EM1_Fs8	2018-04-27	fishery	Salmo salar	399	A	O15:H12	SAMN11246471	0	0	0	0	0	0	0	0	0	0	0	0	0	0	0	0	0	0	0	0	0	0	0	0	0	0	0	0	0	0	0	0	0	0	0	0	0	0	0	0	0	0
EM1_Fs9	2017-06-21	fishery	Sardina pilchardus	635	A	O8*/O40:H25	SAMN11246472	0	0	0	0	0	0	0	0	0	0	0	0	0	0	0	0	0	0	0	0	0	0	0	0	0	0	0	0	0	0	0	0	0	0	0	0	0	0	0	0	0	0
EM1_Fs10	2017-06-21	fishery	Engraulis encrasicolus	216	A	O7:H39	SAMN11246473	0	0	0	0	0	0	0	0	0	0	0	0	0	0	0	0	0	0	0	0	0	0	0	0	0	0	0	0	0	0	0	0	0	0	0	0	0	0	0	0	0	0
EM1_Fs11	2017-06-21	fishery	Trachurus Trachurus	1140	D	O38:H39	SAMN11246474	0	0	0	0	0	0	0	0	0	0	0	0	0	0	0	0	0	0	0	0	0	0	0	0	0	0	0	0	0	0	0	0	0	0	0	0	0	0	0	0	0	0
EM1_Fs12	2017-06-21	fishery	Salmo salar	635	A	O8*/O40:H25	SAMN11246475	0	0	0	0	0	0	0	0	0	0	0	0	0	0	0	0	0	0	0	0	0	0	0	0	0	0	0	0	0	0	0	0	0	0	0	0	0	0	0	0	0	0
EM1_Fs13	2017-06-22	fishery	Mullus surmuletus	1137	A	O21:H25	SAMN11246476	0	0	0	0	0	0	0	0	0	0	0	0	0	0	0	0	0	0	0	0	0	0	0	0	0	0	0	0	0	0	0	0	0	0	0	0	0	0	0	0	0	0
EM1_Fs14	2017-06-22	fishery	Sardina pilchardus	1137	A	O21:H25	SAMN11246477	0	0	0	0	0	0	0	0	0	0	0	0	0	0	0	0	0	0	0	0	0	0	0	0	0	0	0	0	0	0	0	0	0	0	0	0	0	0	0	0	0	0
EM1_Fs15	2017-06-29	fishery	Sparus aurata	132	D	ONT:H1	SAMN11246478	0	0	0	0	0	0	0	0	0	1	0	0	0	0	0	0	0	0	0	0	0	0	0	0	0	0	1	0	0	0	0	0	0	0	0	0	0	0	0	0	0	0
EM1_Fs16	2017-06-29	fishery	Sarpa salpa	216	A	O7:H39	SAMN11246479	0	0	0	0	0	0	0	0	0	0	0	0	0	0	0	0	0	0	0	0	0	0	0	0	0	0	0	0	0	0	0	0	0	0	0	0	0	0	0	0	0	0
EM1_Fs17	2017-07-13	fishery	Platichthys flesus	216	A	O19:H4	SAMN11246480	0	0	0	0	0	0	0	0	0	0	0	0	0	0	0	0	0	0	0	0	0	0	0	0	0	0	0	0	0	0	0	0	0	0	0	0	0	0	0	0	0	0
EM1_Fs18	2017-07-13	fishery	Sparus aurata	212	B1	O18ac*/O18*:H49	SAMN11246481	0	0	0	0	0	0	0	0	0	0	0	0	0	0	0	0	0	0	0	0	0	0	0	0	0	0	0	0	0	0	0	0	0	0	0	0	0	0	0	0	0	0
EM1_Fs19	2017-09-06	fishery	Trisopterus capelanus	973	D	O11:H15	SAMN11246482	0	0	0	0	0	0	0	0	0	0	0	0	0	0	0	0	0	0	0	0	0	0	0	0	0	0	1	0	0	0	0	0	0	0	0	0	0	0	0	0	0	0
EM1_Fs20	2018-04-05	fishery	Engraulis encrasicolus	1408	A	O13:H30	SAMN11246483	0	0	0	0	0	0	0	0	0	0	0	0	0	0	0	0	0	0	0	0	0	0	0	0	0	0	0	0	0	0	0	0	0	0	0	0	0	0	0	0	0	0
EM1_Fs22	2017-09-20	fishery	Salmo trutta	3910	B2	O8:H33	SAMN11246485	0	0	0	0	0	0	0	0	0	1	0	0	0	0	0	0	0	0	0	0	0	0	0	0	0	0	1	0	0	0	0	0	0	0	0	0	0	0	0	0	0	0
EM1_Fs23	2017-09-20	fishery	Engraulis encrasicolus	Novel	B1	O112ac:H16	SAMN11246486	0	0	0	0	0	0	0	0	0	0	0	0	0	0	0	0	0	0	0	0	0	0	0	0	0	0	0	0	0	0	0	0	0	0	0	0	0	0	0	0	0	0
EM1_Fs24	2018-05-11	fishery	Sardina pilchardus	Novel	B2	O8/O30:H10	SAMN11246487	0	0	0	0	0	0	0	0	0	0	0	0	0	0	0	0	0	0	0	0	0	0	0	0	0	0	0	0	0	0	0	0	0	0	0	0	0	0	0	0	0	0
EM1_Fs25	2018-05-11	fishery	Gobius paganellus	783	A	O83:H9	SAMN11246488	0	0	0	0	0	0	0	0	0	0	0	0	0	0	0	0	0	0	0	0	0	0	0	0	0	0	0	0	0	0	0	0	0	0	0	0	0	0	0	0	0	0
EM1_Ca13	2017-06-28	companion animal	faeces	155	B1	O86:H51	SAMN11246501	0	0	0	0	0	0	0	0	0	0	0	0	0	0	0	0	0	0	0	0	0	0	0	0	0	0	0	0	0	0	0	0	0	0	0	0	0	0	0	0	0	0
EM1_Ca15	2017-06-28	companion animal	faeces	10	A	ONT:H16	SAMN11246503	0	0	0	0	0	0	0	0	0	0	0	0	0	0	0	0	0	0	0	0	0	0	0	1	1	0	0	0	0	0	0	0	1	1	0	0	1	0	0	0	0	0
EM1_Ca16	2017-06-29	companion animal	faeces	327	B1	O23:H8	SAMN11246504	0	0	0	0	0	0	0	0	0	0	1	0	0	0	0	0	1	0	0	0	0	0	0	1	1	0	0	0	0	0	0	0	1	0	0	1	1	0	0	0	0	0
EM1_Ca17	2017-06-30	companion animal	faeces	80	B2	O75:H7	SAMN11246505	0	0	0	0	0	0	0	0	0	0	0	0	0	0	0	0	0	0	0	1	1	0	0	0	0	0	0	0	0	0	0	0	0	0	0	0	0	0	0	0	0	0
EM1_Ca18	2017-06-30	companion animal	faeces	372	B2	O2:H31	SAMN11246506	0	0	0	0	0	0	0	0	0	0	0	0	0	0	0	0	0	0	1	1	0	0	0	0	0	0	0	0	0	0	0	0	0	0	0	0	0	0	0	0	0	0
EM1_Ca19	2017-06-30	companion animal	faeces	2521	B1	ONT:H7	SAMN11246507	0	0	0	0	0	0	0	0	0	0	0	0	0	0	0	0	0	0	0	0	0	0	0	0	0	0	0	0	0	0	0	0	0	0	0	0	0	0	0	0	0	0
EM1_Ca20	2017-06-30	companion animal	faeces	297	B1	O149:H45	SAMN11246508	0	0	0	0	0	0	0	0	0	0	0	0	0	0	0	0	0	0	0	0	0	0	0	0	0	0	0	0	0	0	0	0	0	0	0	0	0	0	0	0	0	0
EM1_Ca21	2017-07-05	companion animal	faeces	212	B1	O18ac*/O18*:H49	SAMN11246509	0	0	0	0	0	0	0	0	0	0	0	0	0	0	0	0	0	0	0	0	0	0	0	0	0	0	0	0	0	0	0	0	0	0	0	0	0	0	0	0	0	0
EM1_Ca22	2017-07-05	companion animal	faeces	410	A	O8:H9	SAMN11246510	0	0	0	0	0	0	0	0	0	0	0	0	0	0	0	0	0	0	0	0	0	0	0	0	0	0	0	0	0	0	0	0	0	0	0	0	0	0	0	0	0	0
EM1_Ca23	2017-07-05	companion animal	faeces	1629	D	ONT:H31	SAMN11246511	0	0	0	0	0	0	0	0	0	0	0	0	0	0	0	0	0	0	0	0	0	0	0	0	0	0	1	0	0	0	0	0	0	0	0	0	0	0	0	0	0	0
EM1_Ca24	2017-07-12	companion animal	faeces	58	B1	O9:H9	SAMN11246512	0	0	0	0	0	0	0	0	0	0	0	0	0	0	0	0	0	0	0	1	1	0	1	0	0	0	0	0	0	0	0	0	0	0	0	0	0	0	0	0	0	0
EM1_Ca25	2017-07-12	companion animal	faeces	297	D	O49:H49	SAMN11246513	0	0	0	0	0	0	0	0	0	0	0	0	0	0	0	0	0	0	0	0	0	0	0	0	0	0	0	0	0	0	0	0	0	0	0	0	0	0	0	0	0	0
EM1_Sw1	2016-12-20	swine	faeces	10	A	O16:H48	SAMN11246514	0	0	0	0	0	0	0	0	0	0	0	0	0	0	0	0	0	0	0	0	0	0	0	0	0	1	0	0	0	0	0	0	0	0	0	0	0	0	0	0	0	0
EM1_Sw2	2016-12-20	swine	faeces	641	B1	O9/O30:H25	SAMN11246515	0	0	0	0	0	0	0	0	0	0	0	0	0	0	0	0	0	0	0	1	0	0	0	0	0	0	0	0	0	0	0	0	0	0	0	0	0	0	0	0	0	0
EM1_Sw3	2016-12-20	swine	faeces	3744	A	O157:H42	SAMN11246516	0	0	0	0	0	0	0	0	0	0	0	0	0	0	0	0	0	0	0	0	0	0	0	0	0	0	0	0	0	0	0	0	0	0	0	0	0	0	0	0	0	0
EM1_Sw4	2016-12-20	swine	faeces	5759	D	ONT:H20	SAMN11246517	0	0	0	0	0	0	0	0	0	0	1	0	0	0	0	0	0	0	0	0	0	0	0	0	0	0	1	0	0	0	0	0	0	0	0	0	0	0	0	0	0	0
EM1_Sw5	2016-12-20	swine	faeces	100	A	O149:H10	SAMN11246518	0	0	0	0	0	0	0	0	0	0	1	0	1	0	0	0	0	0	0	0	0	0	0	0	0	0	0	0	0	0	0	0	0	0	0	0	0	0	0	0	0	0
EM1_Sw6	2016-12-20	swine	faeces	20	B1	O177:H49	SAMN11246519	0	0	0	0	0	0	0	0	0	0	0	0	0	0	0	0	1	0	0	0	0	0	0	1	0	0	0	0	0	0	0	0	1	1	0	1	1	0	0	0	0	0
EM1_Sw7	2016-12-20	swine	faeces	100	A	O149:H10	SAMN11246520	0	0	0	0	0	0	0	0	0	0	1	0	1	0	0	0	0	0	0	0	0	0	0	0	0	0	0	0	0	0	0	0	0	0	0	0	0	0	0	0	0	0
EM1_Sw8	2016-12-20	swine	faeces	10	A	O98:H12	SAMN11246521	1	0	0	0	0	0	0	0	0	0	0	0	1	0	0	1	0	0	0	0	0	0	0	0	0	0	0	0	0	0	0	0	0	0	0	0	0	0	0	0	0	0
EM1_Sw9	2016-12-20	swine	faeces	10	A	O98:H12	SAMN11246522	1	0	0	0	0	0	0	0	0	0	0	0	1	0	0	1	0	0	0	0	0	0	0	0	0	0	0	0	0	0	0	0	0	0	0	0	0	0	0	0	0	0
EM1_Sw10	2016-12-20	swine	faeces	206	A	ONT:H5	SAMN11246523	0	0	0	0	0	0	0	0	0	0	1	0	0	0	0	0	0	0	0	0	0	0	0	0	0	0	0	0	0	0	0	0	0	0	0	0	0	0	0	0	0	0
EM1_Sw11	2016-12-20	swine	faeces	871	A	O16:H5	SAMN11246524	0	0	0	0	0	0	0	0	0	0	0	0	0	0	0	0	0	0	0	0	0	0	0	0	0	0	0	0	0	0	0	0	0	0	0	0	0	0	0	0	0	0
EM1_Sw12	2016-12-20	swine	faeces	641	B1	O45:H10	SAMN11246525	0	0	0	0	0	0	0	0	0	0	1	0	0	0	0	0	0	0	0	0	0	0	0	0	0	0	0	0	0	0	0	0	0	0	0	0	0	0	0	0	0	0
EM1_Sw13	2016-12-20	swine	faeces	410	B1	O15:H12	SAMN11246526	0	0	0	0	0	0	0	0	0	0	1	0	0	0	0	0	0	0	0	0	0	0	0	0	0	0	0	0	0	0	0	0	0	0	0	0	0	0	0	0	0	0
EM1_Sw14	2016-12-20	swine	faeces	10	A	O98:H12	SAMN11246527	1	0	0	0	0	0	0	0	0	0	0	0	1	0	0	0	0	0	0	0	0	0	0	0	0	0	0	0	0	0	0	0	0	0	0	0	0	0	0	0	0	0
EM1_Sw15	2016-12-20	swine	faeces	7093	B1	O8:H14	SAMN11246528	0	0	0	0	0	0	0	0	0	0	0	0	0	0	0	0	0	0	0	1	1	1	1	0	0	0	0	0	0	0	0	0	0	0	0	0	0	0	0	1	0	0
EM1_Sw16	2016-12-20	swine	faeces	410*	A	O15:H12	SAMN11246529	0	0	0	0	0	0	0	0	0	0	1	0	0	0	0	0	0	0	0	0	0	0	0	0	0	0	0	0	0	0	0	0	0	0	0	0	0	0	0	0	0	0
EM1_Sw17	2016-12-20	swine	faeces	10	A	O89*/O162:H9	SAMN11246530	0	0	0	0	0	0	0	0	0	0	0	0	0	0	0	0	0	0	0	0	0	0	0	0	0	0	0	0	0	0	0	0	0	0	0	0	0	0	1	0	0	0
EM1_Sw18	2016-12-20	swine	faeces	88	A	O8/O160:H4	SAMN11246531	0	0	0	0	0	0	0	0	0	0	0	0	0	1	0	0	0	1	0	0	0	0	0	0	0	0	0	0	0	0	0	0	0	0	0	0	0	0	0	0	0	0
EM1_Sw19	2016-12-20	swine	faeces	10*	A	O98:H12	SAMN11246532	1	0	0	0	0	0	0	0	0	0	0	0	1	0	0	1	0	0	0	0	0	0	0	0	0	0	0	0	0	0	0	0	0	0	0	0	0	0	0	0	0	0
EM1_Sw20	2016-12-20	swine	muscle	101	B1	O109:H40	SAMN11246533	0	0	0	0	0	0	0	0	0	0	0	0	0	0	0	0	0	0	0	1	0	0	0	0	0	0	0	0	0	0	0	0	0	0	0	0	0	0	0	0	0	0
EM1_Sw21	2017-03-11	swine	sausage	101	B1	ONT:H21	SAMN11246534	0	0	0	0	0	0	0	0	0	0	0	0	0	0	0	0	0	0	0	1	1	1	1	0	0	0	0	0	0	0	0	0	0	0	0	0	0	0	0	1	0	0
EM1_Sw22	2017-03-14	swine	meat	795	B1	O76:H7	SAMN11246535	0	0	0	0	0	0	0	0	0	0	1	0	0	0	0	0	1	0	0	0	0	0	0	1	0	0	0	0	0	0	0	0	1	0	0	1	1	0	1	0	0	0
EM1_Sw23	2017-04-11	swine	meat	10	A	O69:H32	SAMN11246536	0	0	0	0	0	0	0	0	0	0	1	0	0	1	0	0	0	1	0	0	0	0	0	0	0	0	0	0	0	0	0	0	0	0	0	0	0	0	0	0	0	0
EM1_Sw24	2017-04-20	swine	minced meat	1434*	A	O8*/O40:H27	SAMN11246537	0	0	0	0	0	0	0	0	0	0	0	0	0	0	0	0	0	1	0	0	0	0	0	0	0	0	0	0	0	0	0	0	0	0	0	0	0	0	0	0	0	0
EM1_Sw25	2017-04-20	swine	meat	399	A	O25:H12	SAMN11246538	0	0	0	0	0	0	0	0	0	0	0	0	0	0	0	0	0	0	0	0	0	0	0	0	0	0	0	0	0	0	0	0	0	0	0	0	0	0	0	0	0	0
EM1_Pl1	2017-02-09	poultry	chicken breast	23	A	O78:H4	SAMN11246539	0	0	0	0	0	0	0	0	0	0	0	0	0	0	0	0	0	0	0	1	1	1	1	0	0	0	0	0	0	0	0	0	0	0	0	0	0	0	0	1	0	0
EM1_Pl2	2017-02-09	poultry	chicken thigh	101	B1	O88:H8	SAMN11246540	0	0	0	0	0	0	0	0	0	0	1	0	0	0	0	0	0	0	0	1	1	1	1	0	0	0	0	0	0	0	0	0	0	0	0	0	0	0	0	1	0	0
EM1_Pl3	2017-02-09	poultry	chicken thigh	359	B1	O115:H21	SAMN11246541	0	0	0	0	0	0	0	0	0	0	0	0	0	1	0	0	0	0	0	0	0	1	1	0	0	0	0	0	0	0	0	0	0	0	0	0	0	0	0	1	0	0
EM1_Pl4	2017-02-09	poultry	chicken thigh	131	B2	O25:H4	SAMN11246542	0	0	0	0	0	0	0	0	0	0	0	0	0	0	0	0	0	0	0	1	1	1	1	0	0	0	0	1	1	1	1	0	0	0	0	0	0	0	0	1	0	0
EM1_Pl5	2017-02-09	poultry	chicken wing	117	D	O143:H4	SAMN11246543	0	0	0	0	0	0	0	0	0	0	1	0	0	0	0	1	0	0	0	1	1	1	1	0	0	0	0	1	1	1	1	0	0	0	0	0	0	0	0	1	0	0
EM1_Pl6	2017-02-09	poultry	chicken wing	744	A	O89*/O162:H9	SAMN11246544	0	0	0	0	0	0	0	0	0	0	0	0	0	0	0	0	0	0	0	1	1	1	1	0	0	0	0	0	0	0	0	0	0	0	0	0	0	0	0	1	0	0
EM1_Pl7	2017-03-14	poultry	chicken breast	57	D	O11:H25	SAMN11246545	0	0	0	0	0	0	0	0	0	0	0	0	0	0	0	0	0	1	0	1	0	0	0	0	0	0	0	0	0	0	0	0	0	0	0	0	0	0	0	1	0	0
EM1_Pl8	2017-03-14	poultry	chicken hamburger	23	A	O78:H4	SAMN11246546	0	0	0	0	0	0	0	0	0	0	0	0	0	0	0	0	0	0	0	0	1	1	1	0	0	0	0	0	0	0	0	0	0	0	0	0	0	0	0	1	0	0
EM1_Pl9	2017-03-14	poultry	chicken thigh	48	A	O8/O152:H11	SAMN11246547	0	0	0	0	0	0	0	0	0	0	0	0	0	0	0	0	0	0	0	0	0	0	0	0	0	0	0	0	0	0	0	0	0	0	0	0	0	0	0	0	0	0
EM1_Pl10	2017-03-18	poultry	chicken faeces	162	B1	O8/O134*/O46*:H19	SAMN11246548	0	0	0	0	0	0	0	0	0	0	0	0	0	0	0	0	0	1	0	0	0	0	0	0	0	0	0	0	0	0	0	0	0	0	0	0	0	0	0	0	0	0
EM1_Pl11	2017-11-24	poultry	chicken meat	10*	A	O16:H48	SAMN11246549	0	0	0	0	0	0	0	0	0	0	1	0	0	0	0	0	0	0	0	0	0	0	0	0	0	0	0	0	0	0	0	0	0	0	0	0	0	0	0	0	0	0
EM1_Pl12	2017-03-18	poultry	chicken faeces	155	B1	O8:H20	SAMN11246550	0	0	0	0	0	0	0	0	0	0	1	0	0	0	0	0	0	1	0	0	0	1	1	0	0	0	0	0	0	0	0	0	0	0	0	0	0	0	0	0	0	0
EM1_Pl13	2017-04-11	poultry	chicken breast	23	A	O78:H4	SAMN11246551	0	0	0	0	0	0	0	0	0	0	0	0	0	0	0	0	0	0	0	1	1	1	1	0	0	0	0	0	0	0	0	0	0	0	0	0	0	0	0	1	0	0
EM1_Pl14	2017-04-11	poultry	chicken thigh	117	D	O161:H4	SAMN11246552	0	0	0	0	0	0	0	0	0	0	0	0	0	0	0	0	0	0	0	1	1	1	1	0	0	0	0	0	0	0	0	0	0	0	0	0	0	0	0	1	0	0
EM1_Pl15	2017-04-11	poultry	chicken hamburger	2614	B1	O138:H28	SAMN11246553	0	0	0	0	0	0	0	0	0	1	0	0	0	0	0	0	0	0	0	0	0	0	0	0	0	0	1	0	0	0	0	0	0	0	0	0	0	0	0	0	0	0
EM1_Pl16	2017-04-20	poultry	chicken wing	297	B1	O149:H8	SAMN11246554	0	0	0	0	0	0	0	0	0	0	0	0	0	0	0	0	0	0	0	0	0	0	0	0	0	0	0	0	0	0	0	0	0	0	0	0	0	0	0	0	0	0
EM1_Pl17	2017-04-20	poultry	chicken wing	93	A	O7:H4	SAMN11246555	0	0	0	0	0	0	0	0	0	0	0	0	0	0	0	0	0	0	0	0	0	0	0	0	0	0	0	0	0	0	0	0	0	0	0	0	0	0	0	0	0	0
EM1_Pl18	2017-04-20	poultry	chicken breast	69	D	O17/O44/O77:H18	SAMN11246556	0	0	0	0	0	0	0	0	0	0	0	0	0	0	0	0	0	0	0	0	0	0	0	0	0	0	1	0	0	0	0	0	0	0	0	0	0	0	0	0	0	0
EM1_Pl19	2017-04-20	poultry	chicken thigh	117	D	O102:H4	SAMN11246557	0	0	0	0	0	0	0	0	0	0	0	0	0	0	0	0	0	1	0	1	0	0	0	0	0	0	0	1	1	1	1	0	0	0	0	0	0	0	0	1	0	0
EM1_Pl20	2017-04-20	poultry	chicken breast	1286	A	O16:H32	SAMN11246558	0	0	0	0	0	0	0	0	0	0	0	0	0	0	0	0	0	0	0	0	0	0	0	0	0	0	0	0	0	0	0	0	0	0	0	0	0	0	0	0	0	0
EM1_Pl21	2017-04-20	poultry	chicken thigh	117	D	O35:H4	SAMN11246559	0	0	0	0	0	0	0	0	0	0	0	0	0	0	0	1	0	0	0	1	1	0	1	0	0	0	0	1	1	1	1	0	0	0	0	0	0	0	0	1	0	0
EM1_Pl22	2018-04-27	poultry	chicken hamburger	117	D	O161:H4	SAMN11246560	0	0	0	0	0	0	0	0	0	0	0	0	0	0	0	0	0	0	0	1	1	1	1	0	0	0	0	0	0	0	0	0	0	0	0	0	0	0	0	1	0	0
EM1_Pl23	2018-04-27	poultry	chicken breast	10	A	ONT:H48	SAMN11246561	0	0	0	0	0	0	0	0	0	0	0	0	0	0	0	0	0	0	0	1	0	0	0	0	0	0	0	0	0	0	0	0	0	0	0	0	0	0	0	0	0	0
EM1_Pl24	2018-04-27	poultry	chicken thigh	48*	A	O25*:H11	SAMN11246562	0	0	0	0	0	0	0	0	0	0	0	0	0	0	0	0	0	0	0	0	0	0	0	0	0	0	0	0	0	0	0	0	0	0	0	0	0	0	0	0	0	0
EM1_Pl25	2018-04-27	poultry	chicken wing	155	B1	O29:H10	SAMN11246563	0	0	0	0	0	0	0	0	0	0	0	0	0	0	0	0	0	1	0	0	0	0	0	0	0	0	0	0	0	0	0	0	0	0	0	0	0	0	0	0	0	0
EM1_Rb1	2018-10-31	rabbit	intestine	40	B1	O109:H21	SAMN11246564	0	0	0	0	0	0	0	0	0	0	0	0	0	0	0	0	1	1	0	1	1	1	1	1	1	0	0	0	0	0	0	0	1	1	0	1	1	0	0	0	0	0
EM1_Rb2	2017-01-27	rabbit	intestine	20	B1	O128ab*/O128ac*:H2	SAMN11246565	0	0	0	0	0	0	0	0	0	0	0	0	0	0	0	0	1	1	0	1	1	1	1	1	0	0	0	0	0	0	0	0	1	1	0	1	1	0	0	0	0	0
EM1_Rb3	2017-01-27	rabbit	intestine	40	B1	O109:H21	SAMN11246566	0	0	0	0	0	0	0	0	0	0	0	0	0	0	0	0	1	1	0	1	1	1	1	1	1	0	0	0	0	0	0	0	1	1	0	1	1	0	0	0	0	0
EM1_Rb4	2017-03-11	rabbit	intestine	20	B1	O128ab*/O128ac*:H2	SAMN11246567	0	0	0	0	0	0	0	0	0	0	0	0	0	0	0	0	1	1	0	1	1	1	1	1	1	0	0	0	0	0	0	0	1	1	0	1	1	0	0	0	0	0
EM1_Rb5	2017-03-11	rabbit	intestine	1642	B1	O8:H7	SAMN11246568	0	0	0	0	0	0	0	0	0	0	0	0	0	0	0	0	0	0	0	0	0	0	0	0	0	0	0	0	0	0	0	0	0	0	0	0	0	0	0	0	0	0
EM1_Rb6	2017-03-11	rabbit	intestine	40	B1	O109:H21	SAMN11246569	0	0	0	0	0	0	0	0	0	0	0	0	0	0	0	0	1	1	0	1	1	1	1	1	1	0	0	0	0	0	0	0	1	1	0	1	1	0	0	0	0	0
EM1_Rb7	2017-03-11	rabbit	intestine	20	B1	O145:H2	SAMN11246570	0	0	0	0	0	0	0	0	0	0	0	0	0	0	0	0	1	0	0	0	0	0	0	1	1	0	0	0	0	0	0	0	1	1	0	1	1	0	0	0	0	0
EM1_Rb8	2017-07-26	rabbit	intestine	1611	B1	O125ab:H19	SAMN11246571	0	0	0	0	0	0	0	0	0	0	0	0	0	0	0	0	0	0	0	0	0	0	0	0	0	0	0	0	0	0	0	0	0	0	0	0	0	0	0	0	0	0
EM1_Rb9	2017-03-11	rabbit	intestine	297	B1	O85:H8	SAMN11246572	0	0	0	0	0	0	0	0	0	0	1	0	0	0	0	0	0	0	0	0	0	0	0	0	0	0	0	0	0	0	0	0	0	0	0	0	0	0	0	0	0	0
EM1_Rb10	2017-04-04	rabbit	meat	533	B1	O76:H14	SAMN11246573	0	0	0	0	0	0	0	0	0	0	0	0	0	0	0	0	0	0	0	0	0	0	0	0	0	0	0	0	0	0	0	0	0	0	0	0	0	0	0	0	0	0
EM1_Rb11	2017-04-11	rabbit	meat	20	B1	O49:H2	SAMN11246574	0	0	0	0	0	0	0	0	0	0	0	0	0	0	0	0	1	1	0	1	1	1	1	1	1	0	0	0	0	0	0	0	1	1	0	1	1	0	0	0	0	0
EM1_Rb12	2017-06-15	rabbit	meat	129	B1	O104:H7	SAMN11246575	0	0	0	0	0	0	0	0	0	0	0	0	0	1	0	0	0	1	0	0	0	0	0	0	0	0	0	0	0	0	0	0	0	0	0	0	0	0	0	0	0	0
EM1_Rb13	2017-06-15	rabbit	meat	706*	D	O85:H1	SAMN11246576	0	0	0	0	0	0	0	0	0	0	0	0	0	0	0	0	0	0	0	0	0	0	0	0	0	0	0	0	0	0	0	0	0	0	0	0	0	0	0	1	0	0
EM1_Rb14	2017-06-21	rabbit	meat	906	B1	O150:H8	SAMN11246577	0	0	0	0	0	0	0	0	0	0	0	0	0	0	0	0	0	0	0	0	0	0	0	0	0	0	0	0	0	0	0	0	0	0	0	0	0	0	0	0	0	0
EM1_Rb16	2017-06-21	rabbit	liver	351	B1	O18ac*/O18*:H7	SAMN11246579	0	0	0	0	0	0	0	0	0	0	0	0	0	0	0	0	0	0	0	1	1	1	1	0	0	0	0	0	0	0	0	0	0	0	0	0	0	0	0	1	0	0
EM1_Rb17	2017-06-22	rabbit	meat	501	D	O17/O44/O77:H1	SAMN11246580	0	0	0	0	0	0	0	0	0	1	0	0	0	0	0	0	0	0	0	0	0	0	0	0	0	0	1	0	0	0	0	0	0	0	0	0	0	0	0	0	0	0
EM1_Rb18	2017-06-22	rabbit	meat	224	B1	O102:H23	SAMN11246581	0	0	0	0	0	0	0	0	0	0	0	0	0	0	0	0	0	1	0	0	0	0	1	0	0	0	0	0	0	0	0	0	0	0	0	0	0	0	0	0	0	0
EM1_Rb19	2017-06-28	rabbit	meat	111	B1	O8:H49	SAMN11246582	0	0	0	0	0	0	0	0	0	0	1	0	0	0	0	0	0	0	0	0	0	0	0	0	0	0	0	0	0	0	0	0	0	0	0	0	0	0	0	0	0	0
EM1_Rb20	2017-06-28	rabbit	meat	539	B1	ONT:H28	SAMN11246583	0	0	0	0	0	0	0	0	0	0	0	0	0	0	0	0	0	0	0	0	0	0	0	0	0	0	0	0	0	0	0	0	0	0	0	0	0	0	0	0	0	0
EM1_Rb21	2017-06-22	rabbit	meat	1431	B1	O8:H19	SAMN11246584	0	0	0	0	0	0	0	0	0	0	0	0	0	0	0	0	0	0	0	0	0	0	0	0	0	0	0	0	0	0	0	0	0	0	0	0	0	0	0	0	0	0
EM1_Rb22	2017-06-28	rabbit	meat	40	B1	O109:H21	SAMN11246585	0	0	0	0	0	0	0	0	0	0	0	0	0	0	0	0	1	1	0	1	1	1	1	1	1	0	0	0	0	0	0	0	1	1	0	1	1	0	0	0	0	0
EM1_Rb23	2017-07-26	rabbit	intestine	491	B2	O54:H45	SAMN11246586	0	0	0	0	0	0	0	0	0	0	0	0	0	0	0	0	0	1	0	1	1	1	1	0	0	0	0	0	0	0	0	0	0	0	0	0	0	0	0	1	0	0
EM1_Rb24	2017-07-26	rabbit	intestine	1727	B1	O83:H7	SAMN11246587	0	0	0	0	0	0	0	0	0	0	0	0	0	0	0	0	0	0	0	0	0	0	0	0	0	0	0	0	0	0	0	0	0	0	0	0	0	0	0	0	0	0
EM1_Mo1	2017-11-10	mollusc	mussel	10	A	O9:H9	SAMN11246589	0	0	0	0	0	0	0	0	0	0	0	0	0	0	0	0	0	0	0	0	0	0	0	0	0	0	0	0	0	0	0	0	0	0	0	0	0	0	0	0	0	0
EM1_Mo2	2017-11-10	mollusc	mussel	69	D	O15:H6	SAMN11246590	0	0	0	0	0	0	0	0	0	0	0	0	0	0	0	0	0	0	0	1	1	1	1	0	0	0	1	0	0	0	0	0	0	0	0	0	0	0	0	1	0	0
EM1_Mo3	2017-11-10	mollusc	mussel	23	A	O8:H30	SAMN11246591	0	0	0	0	0	0	0	0	0	0	0	0	0	0	0	0	0	0	0	0	0	0	0	0	0	0	0	0	0	0	0	0	0	0	0	0	0	0	0	0	0	0
EM1_Mo4	2017-11-10	mollusc	mussel	1406	D	O51:H14	SAMN11246592	0	0	0	0	0	0	0	0	0	0	0	0	0	0	0	0	0	0	0	0	0	0	0	0	0	0	1	0	0	0	0	0	0	0	0	0	0	0	0	0	0	0
EM1_Mo5	2017-11-10	mollusc	clam	10	A	O13:H11	SAMN11246593	0	0	0	0	0	0	0	0	0	0	0	0	0	0	0	0	0	0	0	0	0	0	0	0	0	0	0	0	0	0	0	0	0	0	0	0	0	0	0	0	0	0
EM1_Mo6	2017-11-10	mollusc	clam	661	B1	O174:H2	SAMN11246594	0	0	0	0	0	0	0	0	0	0	0	0	0	0	0	0	0	0	0	0	0	0	0	0	0	0	0	0	0	0	0	0	0	0	0	0	0	0	0	0	0	0
EM1_Mo7	2017-11-10	mollusc	clam	540	A	O9:H30	SAMN11246595	0	0	0	0	0	0	0	0	0	0	0	0	0	0	0	0	0	0	0	0	0	0	0	0	0	0	0	0	0	0	0	0	0	0	0	0	0	0	0	0	0	0
EM1_Mo8	2017-11-10	mollusc	clam	3576*	B1	O8/O113:H7	SAMN11246596	0	0	0	0	0	0	0	0	0	0	0	0	0	0	0	0	0	0	0	0	0	0	0	0	0	0	0	0	0	0	0	0	0	0	0	0	0	0	0	0	0	0
EM1_Mo9	2017-11-10	mollusc	clam	345	B1	O8/O134*/O46*:H21	SAMN11246597	0	0	0	0	0	0	0	0	0	0	0	0	0	0	0	0	0	0	0	0	0	0	0	0	0	0	0	0	0	0	0	0	0	0	0	0	0	0	0	0	0	0
EM1_Mo10	2017-11-10	mollusc	clam	2521	B1	O147:H7	SAMN11246598	0	0	0	0	0	0	0	0	0	0	1	0	0	0	0	0	0	0	0	0	0	0	0	0	0	0	0	0	0	0	0	0	0	0	0	0	0	0	0	0	0	0
EM1_Mo11	2017-11-10	mollusc	clam	442	B1	O91:H21	SAMN11246599	0	0	0	0	0	0	0	0	0	0	1	0	0	0	0	0	0	0	0	0	0	0	0	0	0	0	0	0	0	0	0	0	0	0	0	0	0	0	0	0	0	0
EM1_Mo12	2017-11-10	mollusc	mussel	6188	B1	ONT:H8	SAMN11246600	0	0	0	0	0	0	0	0	0	0	1	0	0	0	0	0	0	0	0	0	0	0	0	0	0	0	0	0	0	0	0	0	0	0	0	0	0	0	0	0	0	0
EM1_Mo13	2017-11-10	mollusc	mussel	6096	B1	O39:H28	SAMN11246601	0	0	0	0	0	0	0	0	0	0	0	0	0	0	0	0	0	0	0	0	0	0	0	0	0	0	0	0	0	0	0	0	0	0	0	0	0	0	0	0	0	0
EM1_Mo14	2017-11-10	mollusc	clam	4481	B1	ONT:H7	SAMN11246602	0	0	0	0	0	0	0	0	0	0	0	0	0	0	0	0	0	0	0	0	0	0	0	0	0	0	0	0	0	0	0	0	0	0	0	0	0	0	0	0	0	0
EM1_Mo15	2017-11-10	mollusc	clam	398	A	O159:H21	SAMN11246603	0	0	0	0	0	0	0	0	0	0	0	0	0	0	0	0	0	0	0	0	0	0	0	0	0	0	0	0	0	0	0	0	0	0	0	0	0	0	0	0	0	0
EM1_Mo16	2017-11-10	mollusc	clam	4088	B1	O113:H7	SAMN11246604	0	0	0	0	0	0	0	0	0	0	0	0	0	0	0	0	0	0	0	0	0	0	0	0	0	0	0	0	0	0	0	0	0	0	0	0	0	0	0	0	0	0
EM1_Mo17	2017-11-10	mollusc	mussel	602	B1	ONT:H21	SAMN11246605	0	0	0	0	0	0	0	0	0	0	1	0	0	0	0	0	0	0	0	0	0	0	0	0	0	0	0	0	0	0	0	0	0	0	0	0	0	0	0	0	0	0
EM1_Mo18	2017-11-10	mollusc	mussel	446	B1	ONT:H8	SAMN11246606	0	0	0	0	0	0	0	0	0	0	0	0	0	0	0	0	0	0	0	0	0	0	0	0	0	0	0	0	0	0	0	0	0	0	0	0	0	0	0	0	0	0
EM1_Mo19	2017-11-10	mollusc	mussel	Novel	B1	O148:H8	SAMN11246607	0	0	0	0	0	0	0	0	0	0	0	0	0	0	0	0	0	0	0	0	0	0	1	0	0	0	0	0	0	0	0	0	0	0	0	0	0	0	0	0	0	0
EM1_Mo20	2017-11-10	mollusc	clam	2768	B1	O65:H19	SAMN11246608	0	0	0	0	0	0	0	0	0	0	0	0	0	0	0	0	0	0	0	0	0	0	0	0	0	0	0	0	0	0	0	0	0	0	0	0	0	0	0	0	0	0
EM1_Mo21	2017-11-10	mollusc	clam	69	D	O15:H18	SAMN11246609	0	0	0	0	0	0	0	0	0	1	0	0	0	0	0	0	0	0	0	0	0	0	0	0	0	0	1	0	0	0	0	0	0	0	0	0	0	0	0	0	0	0
EM1_Mo22	2017-11-10	mollusc	clam	34	A	O92:H33	SAMN11246610	1	1	1	1	1	1	1	1	1	0	0	0	0	0	0	0	0	0	0	1	0	0	0	0	0	0	0	0	0	0	0	0	0	0	0	0	0	0	0	0	0	0
EM1_Mo23	2017-11-10	mollusc	clam	101	B1	O55:H12	SAMN11246611	0	0	0	0	0	0	0	0	0	0	0	1	0	0	0	0	0	0	0	0	0	0	0	0	0	0	0	0	0	0	0	0	0	0	0	0	0	0	0	0	0	0
EM1_Mo24	2017-11-10	mollusc	clam	69	D	O25:H4	SAMN11246612	0	0	0	0	0	0	0	0	0	0	0	0	0	0	0	0	0	0	0	0	0	0	0	0	0	0	1	0	0	0	0	0	0	0	0	0	0	0	0	0	0	0
EM1_Mo25	2017-11-10	mollusc	clam	942	B1	O39:H28	SAMN11246613	0	0	0	0	0	0	0	0	0	0	0	0	0	0	0	0	0	0	0	0	0	0	0	0	0	0	0	0	0	0	0	0	0	0	0	0	0	0	0	0	0	0
EM1_Hu1	2018-05-04	human	faeces	Novel*	A	O7:H4	SAMN11246614	0	0	0	0	0	0	0	0	0	0	0	0	0	0	0	0	0	0	0	0	0	0	0	0	0	0	0	0	0	0	0	0	0	0	0	0	0	0	0	0	0	0
EM1_Hu2	2018-04-17	human	faeces	95	B2	O1:H7	SAMN11246615	0	0	0	0	0	0	0	0	0	0	0	0	0	0	0	0	0	0	0	0	0	0	0	0	0	0	0	0	0	0	0	0	0	0	0	0	0	0	0	0	0	0
EM1_Hu3	2018-04-17	human	faeces	59	D	O1:H7	SAMN11246616	0	0	0	0	0	0	0	0	0	0	0	0	1	0	0	0	0	0	0	0	0	0	0	0	0	0	1	0	0	0	0	0	0	0	0	0	0	0	0	0	0	0
EM1_Hu4	2018-04-17	human	faeces	69	D	O15:H18	SAMN11246617	0	0	0	0	0	0	0	0	0	0	0	0	0	0	0	0	0	0	0	1	1	1	1	0	0	0	1	1	1	1	1	0	0	0	0	0	0	0	0	1	0	0
EM1_Hu5	2018-04-17	human	faeces	165	A	O80:H19	SAMN11246618	0	0	0	0	0	0	0	0	0	0	0	0	0	0	0	0	0	0	0	0	0	0	0	0	0	0	0	0	0	0	0	0	0	0	0	0	0	0	0	0	0	0
EM1_Hu6	2018-04-17	human	faeces	657	D	O183:H18	SAMN11246619	0	0	0	0	0	0	0	0	0	0	0	0	1	0	0	0	0	0	0	1	0	1	1	0	0	0	0	0	0	0	0	0	0	0	0	0	0	0	0	0	0	0
EM1_Hu7	2018-04-17	human	faeces	10*	A	O78:H12	SAMN11246620	0	0	0	0	0	0	0	0	0	0	1	0	1	0	0	0	0	0	0	0	0	0	0	0	0	0	0	0	0	0	0	0	0	0	0	0	0	0	0	0	0	0
EM1_Hu8	2018-04-17	human	faeces	543	D	O169:H9	SAMN11246621	0	0	0	0	0	0	0	0	0	1	1	0	0	0	0	0	0	0	0	0	0	0	0	0	0	0	1	0	0	0	0	0	0	0	0	0	0	0	0	0	0	0
EM1_Hu9	2018-04-24	human	faeces	69	D	O15:H18	SAMN11246622	0	0	0	0	0	0	0	0	0	0	0	0	0	0	0	0	0	0	0	0	0	0	0	0	0	0	1	0	0	0	0	0	0	0	0	0	0	0	1	0	0	0
EM1_Hu10	2018-04-24	human	faeces	Novel	A	O159:H5	SAMN11246623	0	0	0	0	0	0	0	0	0	0	0	0	0	0	0	0	0	0	0	0	0	0	0	0	0	0	0	0	0	0	0	0	0	0	0	0	0	0	0	0	0	0
EM1_Hu11	2018-04-24	human	faeces	48	A	O88:H5	SAMN11246624	0	0	0	0	0	0	0	0	0	0	1	0	0	0	0	0	0	0	0	0	0	0	0	0	0	0	0	0	0	0	0	0	0	0	0	0	0	0	0	0	0	0
EM1_Hu12	2018-04-24	human	faeces	420*	D	O134*/O46*:H31	SAMN11246625	0	0	0	0	0	0	0	0	0	0	0	0	0	0	0	1	0	0	0	0	0	0	0	0	0	0	0	0	0	0	0	0	0	0	0	0	0	0	0	0	0	0
EM1_Hu13	2018-04-24	human	faeces	20	B1	O128ab*/O128ac*:H2	SAMN11246626	0	0	0	0	0	0	0	0	0	0	0	0	0	0	0	0	1	0	0	0	0	0	0	1	0	0	0	0	0	0	0	0	1	1	0	1	1	0	0	0	0	0
EM1_Hu14	2018-04-24	human	faeces	398	A	O8:H20	SAMN11246627	0	0	0	0	0	0	0	0	0	0	0	0	1	0	0	0	0	0	0	0	0	0	0	0	0	0	0	0	0	0	0	0	0	0	0	0	0	0	0	0	0	0
EM1_Hu15	2018-04-24	human	faeces	155	B1	O28ac_O42*:H21	SAMN11246628	0	0	0	0	0	0	0	0	0	0	1	0	0	0	0	0	0	0	0	0	0	0	0	0	0	0	0	0	0	0	0	0	0	0	0	0	0	0	0	0	0	0
EM1_Hu16	2018-04-24	human	faeces	59	D	O1:H7	SAMN11246629	0	0	0	0	0	0	0	0	0	0	0	0	0	0	0	0	0	0	0	0	0	0	0	0	0	0	1	0	0	0	0	0	0	0	0	0	0	0	0	0	0	0
EM1_Hu17	2018-04-24	human	faeces	95	B2	O1:H7	SAMN11246630	0	0	0	0	0	0	0	0	0	0	0	0	0	0	0	0	0	0	0	0	0	0	0	0	0	0	0	0	0	0	0	0	0	0	0	0	0	0	0	0	0	0
EM1_Hu18	2018-04-24	human	faeces	1072	A	O4:H4	SAMN11246631	0	0	0	0	0	0	0	0	0	0	0	0	0	0	0	0	0	0	0	0	0	0	0	0	0	0	0	0	0	0	0	0	0	0	0	0	0	0	0	0	0	0
EM1_Hu19	2018-04-25	human	faeces	59	D	O1:H7	SAMN11246632	0	0	0	0	0	0	0	0	0	0	0	0	1	0	0	0	0	0	0	0	0	0	0	0	0	0	1	0	0	0	0	0	0	0	0	0	0	0	0	0	0	0
EM1_Hu20	2018-04-28	human	faeces	Novel	A	O187:H11	SAMN11246633	0	0	0	0	0	0	0	0	0	0	1	0	0	0	0	0	0	0	0	0	0	0	0	0	0	0	0	0	0	0	0	0	0	0	0	0	0	0	1	0	0	0
EM1_Hu21	2018-05-08	human	faeces	457	D	O11:H25	SAMN11246634	0	0	0	0	0	0	0	0	0	1	1	0	0	0	0	0	0	1	0	0	0	0	1	0	0	0	1	0	0	0	0	0	0	0	0	0	0	0	0	0	0	0
EM1_Hu22	2018-05-09	human	faeces	10	A	O168:H4	SAMN11246635	0	0	0	0	0	0	0	0	0	0	0	0	1	0	0	0	0	0	0	1	0	0	0	0	0	0	0	0	0	0	0	0	0	0	0	0	0	0	0	0	0	0
EM1_Hu23	2018-05-12	human	faeces	405	D	O102:H6	SAMN11246636	0	0	0	0	0	0	0	0	0	0	0	0	0	0	0	0	0	0	0	0	0	0	0	0	0	0	1	0	0	0	0	1	0	0	0	0	0	0	0	0	1	0
EM1_Hu24	2018-05-15	human	faeces	69	D	O8*/O25:H4	SAMN11246637	0	0	0	0	0	0	0	0	0	1	0	0	0	0	0	0	0	0	0	0	0	0	0	0	0	0	1	0	0	0	0	0	0	0	0	0	0	0	0	0	0	0
EM1_Hu25	2018-05-16	human	faeces	59	D	O1:H7	SAMN11246638	0	0	0	0	0	0	0	0	0	0	0	0	1	0	0	0	0	0	0	0	0	0	0	0	0	0	1	0	0	0	0	0	0	0	0	0	0	0	0	0	0	0
EM1_Wa1	2018-05-10	wild animal	seagull	23	A	O8/O160:H12	SAMN11246639	0	0	0	0	0	0	0	0	0	0	0	0	0	0	0	0	0	0	0	1	1	1	1	0	0	0	0	0	0	0	0	0	0	0	0	0	0	0	0	1	0	0
EM1_Wa2	2018-05-10	wild animal	seagull	4388	B1	O180:H14	SAMN11246640	0	0	0	0	0	0	0	0	0	0	0	0	0	0	0	0	0	1	0	0	0	0	1	0	0	0	0	0	0	0	0	0	0	0	0	0	0	0	0	0	0	0
EM1_Wa3	2018-05-10	wild animal	heron (airone)	155	B1	O109:H51	SAMN11246641	0	0	0	0	0	0	0	0	0	0	1	0	0	0	0	0	0	0	0	0	0	0	0	0	0	0	0	0	0	0	0	0	0	0	0	0	0	0	0	0	0	0
EM1_Wa4	2018-05-10	wild animal	roe deer	7900	B2	O8/O147:H5	SAMN11246642	0	0	0	0	0	0	0	0	0	0	0	0	0	0	0	0	0	0	0	0	0	0	0	0	0	0	0	0	0	0	0	0	0	0	0	0	0	0	0	0	0	0
EM1_Wa5	2018-05-10	wild animal	Podiceps spp.	162*	B1	O45:H2	SAMN11246643	0	0	0	0	0	0	0	0	0	0	0	0	0	0	0	0	0	0	0	1	1	1	1	0	0	0	0	0	0	0	0	0	0	0	0	0	0	0	0	1	0	0
EM1_Wa6	2018-05-10	wild animal	roe deer	2614	B1	O138:H28	SAMN11246644	0	0	0	0	0	0	0	0	0	1	0	0	0	0	0	0	0	0	0	0	0	0	0	0	0	0	1	0	0	0	0	0	0	0	0	0	0	0	0	0	1	1
EM1_Wa7	2018-05-10	wild animal	fox	2602	B1	O8:H16	SAMN11246645	0	0	0	0	0	0	0	0	0	0	0	0	0	0	0	0	0	0	0	0	0	0	0	0	0	0	0	0	0	0	0	0	0	0	0	0	0	0	0	0	0	0
EM1_Wa8	2018-05-10	wild animal	roe deer	23	A	O8/O8:H9	SAMN11246646	0	0	0	0	0	0	0	0	0	0	0	0	0	0	0	0	0	0	0	1	1	1	1	0	0	0	0	0	0	0	0	0	0	0	0	0	0	0	0	1	0	0
EM1_Wa9	2018-05-10	wild animal	fox	2522	B1	ONT:H8	SAMN11246647	0	0	0	0	0	0	0	0	0	0	0	0	0	0	0	0	0	0	0	0	0	0	0	0	0	0	0	0	0	0	0	0	0	0	0	0	0	0	0	0	0	0
EM1_Wa10	2018-05-10	wild animal	dolphin	216	A	O7:H39	SAMN11246648	0	0	0	0	0	0	0	0	0	0	0	0	0	0	0	0	0	0	0	0	0	0	0	0	0	0	0	0	0	0	0	0	0	0	0	0	0	0	0	0	0	0
EM1_Wa11	2018-05-10	wild animal	fox	4054	B1	O88:H28	SAMN11246649	0	0	0	0	0	0	0	0	0	0	0	0	0	0	0	0	0	0	0	0	0	0	0	0	0	0	0	0	0	0	0	0	0	0	0	0	0	0	0	0	0	0
EM1_Wa12	2018-05-10	wild animal	badger	2354	B1	O103:H21	SAMN11246650	0	0	0	0	0	0	0	0	0	0	0	0	0	0	0	0	0	0	0	0	0	0	0	0	0	0	0	0	0	0	0	0	0	0	0	0	0	0	0	0	0	0
EM1_Wa13	2018-05-10	wild animal	fox	136	B2	O8:H10	SAMN11246651	0	0	0	0	0	0	0	0	0	0	0	0	0	0	0	0	0	0	0	1	0	0	0	0	0	0	0	0	0	0	0	0	0	0	0	0	0	0	0	0	0	0
EM1_Wa14	2018-05-10	wild animal	fox	5177*	B1	O88:H25	SAMN11246652	0	0	0	0	0	0	0	0	0	0	0	0	0	0	0	0	0	0	0	0	0	0	0	0	0	0	0	0	0	0	0	0	0	0	0	0	0	0	0	0	0	0
EM1_Wa15	2018-05-10	wild animal	fallow deer	Novel	B1	ONT:H19	SAMN11246653	0	0	0	0	0	0	0	0	0	0	0	0	0	0	0	0	0	0	0	0	0	0	0	0	0	0	0	0	0	0	0	0	0	0	0	0	0	0	0	0	0	0
EM1_Wa16	2018-05-10	wild animal	fallow deer	392	B1	O8:H2	SAMN11246654	0	0	0	0	0	0	0	0	0	0	0	0	0	0	0	0	0	0	0	0	0	0	0	0	0	0	0	0	0	0	0	0	0	0	0	0	0	0	0	0	0	0
EM1_Wa17	2018-05-10	wild animal	carrion crow	4392	B1	O149:H8	SAMN11246655	0	0	0	0	0	0	0	0	0	0	0	0	0	0	0	0	0	0	0	0	0	0	0	0	0	0	0	0	0	0	0	0	0	0	0	0	0	0	0	0	0	0
EM1_Wa18	2018-05-10	wild animal	magpie	847	B1	ONT:H2	SAMN11246656	0	0	0	0	0	0	0	0	0	0	0	0	0	0	0	0	0	0	0	1	1	1	1	0	0	0	0	0	0	0	0	0	0	0	0	0	0	0	0	1	0	0
EM1_Wa19	2018-05-10	wild animal	magpie	4198	B1	O75:H38	SAMN11246657	0	0	0	0	0	0	0	0	0	0	0	0	0	0	0	0	0	0	0	0	0	0	0	0	0	0	0	0	0	0	0	0	0	0	0	0	0	0	0	0	0	0
EM1_Wa20	2018-05-10	wild animal	fallow deer	196	B1	O8:H7	SAMN11246658	0	0	0	0	0	0	0	0	0	0	0	0	0	0	0	0	0	0	0	0	0	0	0	0	0	0	0	0	0	0	0	0	0	0	0	0	0	0	0	0	0	0
EM1_Wa21	2018-05-10	wild animal	turtledove	2521	B1	ONT:H7	SAMN11246659	0	0	0	0	0	0	0	0	0	0	1	0	0	0	0	0	0	0	0	0	0	0	0	0	0	0	0	0	0	0	0	0	0	0	0	0	0	0	0	0	0	0
EM1_Wa22	2018-05-10	wild animal	turtledove	20	B1	O128ab*/O128ac*:H2	SAMN11246660	0	0	0	0	0	0	0	0	0	0	1	0	0	1	0	0	1	0	0	0	0	0	0	1	0	0	0	0	0	0	0	0	1	1	0	1	0	0	0	0	0	0
EM1_Wa23	2018-05-10	wild animal	stork	648	D	O25:H4	SAMN11246661	0	0	0	0	0	0	0	0	0	1	0	0	0	0	0	0	0	0	0	1	1	1	1	0	0	0	1	0	0	0	0	0	0	0	0	0	0	0	0	1	0	0
EM1_Wa24	2018-05-10	wild animal	magpie	5825	B2	O148:H39	SAMN11246662	0	0	0	0	0	0	0	0	0	1	1	0	0	0	0	0	0	0	0	0	0	0	0	0	0	0	1	0	0	0	0	0	0	0	0	0	0	0	0	0	0	0
EM1_Wa25	2018-05-10	wild animal	pheasant	155	B1	O37:H10	SAMN11246663	0	0	0	0	0	0	0	0	0	0	0	0	0	0	0	0	0	0	0	1	1	1	1	0	0	0	0	0	0	0	0	0	0	0	0	0	0	0	0	1	0	0
[truncated: 156 more columns]

## Sheet: Table S2
Efflux pump/biocide database used in the present study
>NZ_ASES01000059.1:222456-223802 Acinetobacter baumannii TG02011 NODE_46_length_347346_cov_26.521290, whole genome shotgun sequence
GTGTCGAATGTCACGTCGTTTCGGTCTGAATTAAAACAACTCTTCCATTTAATGTTACCTATTTTAATTA
CGCAGTTTGCTCAAGCAGGGTTCGGGTTAATTGATACCATTATGGCTGGGCATTTATCTGCCGCAGACTT
AGCCGCTATTGCGGTAGGTGTAGGCTTATGGATTCCAGTCATGCTCTTGTTCAGTGGCATCATGATTGCA
ACCACACCATTAGTTGCCGAAGCAAAAGGCGCTAGAAATACAGAGCAAATTCCAGTGATTGTCCGCCAAT
CATTATGGGTTGCAGTAATTCTAGGGGTATTGGCAATGCTCATTTTGCAGCTTATGCCATTTTTCTTACA
TGTGTTTGGCGTACCAGAAAGTTTACAACCTAAAGCCAGTTTATTCTTACATGCAATTGGTTTGGGTATG
CCCGCTGTAACCATGTATGCAGCGCTCCGAGGCTATTCCGAAGCATTAGGCCATCCCCGCCCTGTCACGG
TCATTAGCTTACTAGCCTTAGTGGTTTTAATCCCGCTTAACATGATTTTTATGTATGGCTTAGGACCAAT
ACCTGCTTTGGGTAGCGCAGGCTGTGGTTTTGCAACATCCATTTTACAGTGGCTAATGCTCATTACGTTA
GCAGGCTATATTTATAAGGCTTCGGCTTATCGAAACACATCTATTTTTAGCAGATTCGATAAAATTAGCC
TGACTTGGGTTAAAAGAATTTTACAGCTCGGTCTGCCAATTGGTTTAGCTGTGTTTTTTGAAGTGAGTAT
TTTTAGTACAGGGGCATTGGTCCTTAGCCCTCTAGGGGAAGTCTTTATTGCCGCACACCAAGTAGCAATT
TCAGTCACTTCGGTACTGTTTATGATTCCACTTTCTCTTGCCATTGCTTTAACCATTCGCGTGGGGACGT
ATTATGGTGAAAAGAACTGGGCTTCCATGTACCAAGTACAGAAAATTGGTCTAAGCACAGCAGTATTTTT
TGCTCTATTGACCATGTCTTTTATTGCTTTAGGCCGTGAACAAATTGTCTCGGTTTATACTCAAGATATA
AATGTTGTGCCGGTTGCCATGTATTTGCTCTGGTTTGCAATGGCATATCAATTAATGGATGCTCTACAAG
TCAGCGCTGCCGGCTGTTTAAGAGGTATGCAAGATACTCAGGCACCGATGTGGATCACCTTAATGGCGTA
TTGGGTAATTGCTTTTCCAATCGGTCTTTATTTAGCGCGTTATACCGATTGGGGCGTAGCTGGTGTGTGG
TTAGGTTTAATTATTGGTTTAAGTATTGCCTGTGTTTTATTGCTATCACGACTCTATTTGAATACCAAAC
GTTTAAGTCAAACCTAA
>NC_010611.1:2636203-2636532 Acinetobacter baumannii ACICU, complete genome
ATGTCTTATCTTTATTTAGCAATTGCGATTGCTTGTGAAGTTATTGCAACTTCAGCATTAAAAGCATCTC
AAGGTTTTACTGTTCCAATTCCGTCTATTATTACGGTTGTGGGTTATGCAGTTGCTTTTTATTTATTATC
TCTTACGCTCAAAACAATTCCGATCGGGATTGCCTATGCCATTTGGTCAGGCGCAGGTATTATTTTAATT
TCTGCAATTGGCTGGATATTTTACAAACAGCATTTAGACTTGGCTGCCTGTATTGGTTTGGCTTTAATGA
TCGCAGGTATTGTGATTATTAATGTGTTTTCTAAAAACACCCATCTATAA
>NC_010410.1:c1265741-1265412 Acinetobacter baumannii str. AYE, complete genome
ATGTCTTATCTTTATTTAGCAATTGCGATTGCTTGTGAAGTTATTGCAACTTCAGCATTAAAAGCATCTC
AAGGTTTTACTGTTCCAATTCCGTCTATTATTACAGTTGTGGGTTATGCAGTTGCTTTTTATTTATTATC
TCTTACGCTCAAAACAATTCCAATCGGGATTGCCTATGCCATTTGGTCAGGCGCAGGTATTATTTTAATT
TCTGCAATTGGCTGGATATTTTACAAACAACATTTAGACTTAGCTGCCTGCATTGGTTTAGCTTTAATGA
TCGCAGGCATTGTGATTATTAATGTGTTTTCTAAAAACACCCATCTATAA
>NC_014618.1:c2405611-2405153 Enterobacter lignolyticus SCF1, complete genome
ATGCAACAGAAATCCATGCAGCACAGAACACTTGCCGAGCGCATTTTCCACGCCGTTAGCTTTGAGGGAC
TGGCAACCCTGATCCTCGCGCCGACCGCAGCCTGGATTATGCAGCGTTCCGTTCTGGAGATGGGAGGCGT
TACGGTATTGCTGGCGACTATCGCCATGGTCTGGAACATCATTTACAACGCGATTTTCGACCGGTTCTGG
CCTGTGTCCCGCGTAGCGCGTACGGCGAAAGTCCGTGTATTTCACGCGCTCGGGTTCGAGGGTGGGTTTA
TTATTATGGGGGTCAGCGTACTGGCTTTCGCATTGCGCATAACGCCGGTCGAAGCCTTTATGCTGGAGGC
AGGGTTCCTGCTGTTCTTCCTGCCTTATACCATTGTGTATAACTGGGTTTACGATACCGTACGCCAGCGT
GTTGTCACCCGGCTGGCAAAACGCGCCCAGGCTTACTAA
>U00734.1:1096-2289 Escherichia coli acrA, acrB, and acrR genes, complete cds
ATGAACAAAAACAGAGGGTTTACGCCTCTGGCGGTCGTTCTGATGCTCTCAGGCAGCTTAGCCCTAACAG
GATGTGACGACAAACAGGCCCAACAAGGTGGCCAGCAGATGCCCGCCGTTGGCGTAGTAACAGTCAAAAC
TGAACCTCTGCAGATCACAACCGAGCTTCCGGGTCGCACCAGTGCCTACCGGATCGCAGAAGTTCGTCCT
CAAGTTAGCGGGATTATCCTGAAGCGTAATTTCAAAGAAGGTAGCGACATCGAAGCAGGTGTCTCTCTCT
ATCAGATTGATCCTGCGACCTATCAGGCGACATACGACAGTGCGAAAGGTGATCTGGCGAAAGCCCAGGC
TGCAGCCAATATCGCGCAATTGACGGTGAATCGTTATCAGAAACTGCTCGGTACTCAGTACATCAGTAAG
CAAGAGTACGATCAGGCTCTGGCTGATGCGCAACAGGCGAATGCTGCGGTAACTGCGGCGAAAGCTGCCG
TTGAAACTGCGCGGATCAATCTGGCTTACACCAAAGTCACCTCTCCGATTAGCGGTCGCATTGGTAAGTC
GAACGTGACGGAAGGCGCATTGGTACAGAACGGTCAGGCGACTGCGCTGGCAACCGTGCAGCAACTTGAT
CCGATCTACGTTGATGTGACCCAGTCCAGCAACGACTTCCTGCGCCTGAAACAGGAACTGGCGAATGGCA
CGCTGAAACAAGAGAACGGCAAAGCCAAAGTGTCACTGATCACCAGTGACGGCATTAAGTTCCCGCAGGA
CGGTACGCTGGAATTCTCTGACGTTACCGTTGATCAGACCACTGGGTCTATCACCCTACGCGCTATCTTC
CCGAACCCGGATCACACTCTGCTGCCGGGTATGTTCGTGCGCGCACGTCTGGAAGAAGGGCTTAATCCAA
ACGCTATTTTAGTCCCGCAACAGGGCGTAACCCGTACGCCGCGTGGCGATGCCACCGTACTGGTAGTTGG
CGCGGATGACAAAGTGGAAACCCGTCCGATCGTTGCAAGCCAGGCTATTGGCGATAAGTGGCTGGTGACA
GAAGGTCTGAAAGCAGGCGATCGCGTAGTAATAAGTGGGCTGCAGAAAGTGCGTCCTGGTGTCCAGGTAA
AAGCACAAGAAGTTACCGCTGATAATAACCAGCAAGCCGCAAGCGGTGCTCAGCCTGAACAGTCCAAGTC
TTAA
>M94248.1:1545-4694 E. coli acriflavine resistance proteins (acrA and acrB) genes, complete cds
ATGCCTAATTTCTTTATCGATCGCCCGATTTTTGCGTGGGTGATCGCCATTATCATCATGTTGGCAGGGG
GGCTGGCGATCCTCAAACTGCCGGTGGCGCAATATCCTACGATTGCACCGCCGGCAGTAACGATCTCCGC
CTCCTACCCCGGCGCTGATGCGAAAACAGTGCAGGACACGGTGACACAGGTTATCGAACAGAATATGAAC
GGTATCGATAACCTGATGTACATGTCCTCTAACAGTGACTCCACGGGTACCGTGCAGATCACCCTGACCT
TTGAGTCTGGTACTGATGCGGATATCGCGCAGGTTCAGGTGCAGAACAAACTGCAGCTGGCGATGCCGTT
GCTGCCGCAAGAAGTTCAGCAGCAAGGGGTGAGCGTTGAGAAATCATCCAGCAGCTTCCTGATGGTTGTC
GGCGTTATCAACACCGATGGCACCATGACGCAGGAGGATATCTCCGACTACGTGGCGGCGAATATGAAAG
ATGCCATCAGCCGTACGTCGGGCGTGGGTGATGTTCAGTTGTTCGGTTCACAGTACGCGATGCGTATCTG
GATGAACCCGAATGAGCTGAACAAATTCCAGCTAACGCCGGTTGATGTCATTACCGCCATCAAAGCGCAG
AACGCCCAGGTTGCGGCGGGTCAGCTCGGTGGTACGCCGCCGGTGAAAGGCCAACAGCTTAACGCCTCTA
TTATTGCTCAGACGCGTCTGACCTCTACTGAAGAGTTCGGCAAAATCCTGCTGAAAGTGAATCAGGATGG
TTCCCGCGTGCTGCTGCGTGACGTCGCGAAGATTGAGCTGGGTGGTGAGAACTACGACATCATCGCAGAG
TTTAACGGCCAACCGGCTTCCGGTCTGGGGATCAAGCTGGCGACCGGTGCAAACGCGCTGGATACCGCTG
CGGCAATCCGTGCTGAACTGGCGAAGATGGAACCGTTCTTCCCGTCGGGTCTGAAAATTGTTTACCCATA
CGACACCACGCCGTTCGTGAAAATCTCTATTCACGAAGTGGTTAAAACGCTGGTCGAAGCGATCATCCTC
GTGTTCCTGGTTATGTATCTGTTCCTGCAGAACTTCCGCGCGACGTTGATTCCGACCATTGCCGTACCGG
TGGTATTGCTCGGGACCTTTGCCGTCCTTGCCGCCTTTGGCTTCTCGATAAACACGCTAACAATGTTCGG
GATGGTGCTCGCCATCGGCCTGTTGGTGGATGACGCCATCGTTGTGGTAGAAAACGTTGAGCGTGTTATG
GCGGAAGAAGGTTTGCCGCCAAAAGAAGCTACCCGTAAGTCGATGGGGCAGATTCAGGGCGCTCTGGTCG
GTATCGCGATGGTACTGTCGGCGGTATTCGTACCGATGGCCTTCTTTGGCGGTTCTACTGGTGCTATCTA
TCGTCAGTTCTCTATTACCATTGTTTCAGCAATGGCGCTGTCGGTACTGGTGGCGTTGATCCTGACTCCA
GCTCTTTGTGCCACCATGCTGAAACCGATTGCCAAAGGCGATCACGGGGAAGGTAAAAAAGGCTTCTTCG
GCTGGTTTAACCGCATGTTCGAGAAGAGCACGCACCACTACACCGACAGCGTAGGCGGTATTCTGCGCAG
TACGGGGCGTTACCTGGTGCTGTATCTGATCATCGTGGTCGGCATGGCCTATCTGTTCGTGCGTCTGCCA
AGCTCCTTCTTGCCAGATGAGGACCAGGGCGTGTTTATGACCATGGTTCAGCTGCCAGCAGGTGCAACGC
AGGAACGTACACAGAAAGTGCTCAATGAGGTAACGCATTACTATCTGACCAAAGAAAAGAACAACGTTGA
GTCGGTGTTCGCCGTTAACGGCTTCGGCTTTGCGGGACGTGGTCAGAATACCGGTATTGCGTTCGTTTCC
TTGAAGGACTGGGCCGATCGTCCGGGCGAAGAAAACAAAGTTGAAGCGATTACCATGCGTGCAACACGCG
CTTTCTCGCAAATCAAAGATGCGATGGTTTTCGCCTTTAACCTGCCCGCAATCGTGGAACTGGGTACTGC
AACCGGCTTTGACTTTGAGCTGATTGACCAGGCTGGCCTTGGTCACGAAAAACTGACTCAGGCGCGTAAC
CAGTTGCTTGCAGAAGCAGCGAAGCACCCTGATATGTTGACCAGCGTACGTCCAAACGGTCTGGAAGATA
CCCCGCAGTTTAAGATTGATATCGACCAGGAAAAAGCGCAGGCGCTGGGTGTTTCTATCAACGACATTAA
CACCACTCTGGGCGCTGCATGGGGCGGCAGCTATGTGAACGACTTTATCGACCGCGGTCGTGTGAAGAAA
GTTTATGTCATGTCAGAAGCGAAATACCGTATGCTGCCGGATGATATCGGCGACTGGTATGTTCGTGCTG
CTGATGGTCAGATGGTGCCATTCTCGGCGTTCTCCTCTTCTCGTTGGGAGTACGGTTCGCCGCGTCTGGA
ACGTTACAACGGCCTGCCATCCATGGAAATCTTAGGCCAGGCGGCACCGGGTAAAAGTACCGGTGAAGCA
ATGGAGCTGATGGAACAACTGGCGAGCAAACTGCCTACCGGTGTTGGCTATGACTGGACGGGGATGTCCT
ATCAGGAACGTCTCTCCGGCAACCAGGCACCTTCACTGTACGCGATTTCGTTGATTGTCGTGTTCCTGTG
TCTGGCGGCGCTGTACGAGAGCTGGTCGATTCCGTTCTCCGTTATGCTGGTCGTTCCGCTGGGGGTTATC
GGTGCGTTGCTGGCTGCCACCTTCCGTGGCCTGACCAATGACGTTTACTTCCAGGTAGGCCTGCTCACAA
CCATTGGGTTGTCGGCGAAGAACGCGATCCTTATCGTCGAATTCGCCAAAGACTTGATGGATAAAGAAGG
TAAAGGTCTGATTGAAGCGACGCTTGATGCGGTGCGGATGCGTTTACGTCCGATCCTGATGACCTCGCTG
GCGTTTATCCTCGGCGTTATGCCGCTGGTTATCAGTACTGGTGCTGGTTCCGGCGCGCAGAACGCAGTAG
GTACCGGTGTAATGGGCGGGATGGTGACCGCAACGGTACTGGCAATCTTCTTCGTTCCGGTATTCTTTGT
GGTGGTTCGCCGCCGCTTTAGCCGCAAGAATGAAGATATCGAGCACAGCCATACTGTCGATCATCATTGA
>NZ_JFZD01000012.1:9299-10759 Cupriavidus metallidurans strain NA1 Contig_12, whole genome shotgun sequence
ATGAAGCGCCGCACGGTGTCCCGATTGATGCTTCTCGCCACGCTGGCCGCCGCCGGGTGCGCGGTCGGGC
CGGACTACGTTCGTCCGCCTGTCGATGTTCCGCAGGCCTACCGCTTCGCGGACGAAGGTATCAGCGTGCC
GCAGACACCGGCCACGTATTGGTGGTCGCAGATGAACGATCCGGTGCTGGACGGGCTGATTGCCACAGCG
CGGGCCAACAACAAGGACTTGCTGATTGCCGCGGCACGGGTCGAGGAGTACTACGGCCGTGTCATGACCA
CCCGGTCTGGCCTGTTCCCTCAGGTGGGAATCGAGGCTGGCGGTGGGCGCCAGCGCATCAGCACCACCAA
TGGCACGGCGCTGCCGATCAACAACCCGTTCAACCAGACGCACGTCGCCGCCACCGCATCCTGGGAAATC
GACCTGTTTGGCCGGATACGCCGCCTGACCGAGGCGGCCAAGGCTGACTGGCAGGCCAGCGAACTGGCGC
GTCGGAGCACGGAAATCTCGGTGGTCGCCGCGACTGCCAGCGCCTATATCACGCTGCGGGATCTCGATAA
CCGCCTGCGTATCTCGCAAGAAACCCTGGAAAGCCGTCGGGGCGCGCTTGAGTTGTTCCGGGAGCGCTTC
CAGGGCGGCGTGGTCTCCGAGGTCGAGTTCGCGCAAGCGCGGTCGGAATACGCATCGGCACTGACCTCGG
TCGAGCAGTTCCGCCAGCAAGTCGCGCTGCAGGAGGATCTGCTGGCCGGTCTGCTGGGCGAGAATCCGCG
TGAAATTCCGCGCGGCAAGTCGATCTCCGAGTTGACCTTGCCGGGCGTGCCGGTCGGCCTGCCTTCGACG
TTACTGGAGCAGCGGCCGGACGTGCTCCTGGCCGAGCAGAATCTCGTGGCGGCCAATGCCCGCATCGGCG
CCGCGCGTGCCGAATACTTCCCGACGATTTCGCTGACCGGCGCGTTCGGCGCTGCCAGCACGGCACTGTC
GGGGCTGTGGACCGGTCCGGCACGGGCCTGGTCGTTCGCAGGGCTCATCAGTATGCCGATCTTCACCGGT
GGCGCGATCGCCGGCGACGTCAAGCAGGCGGAGGCGATTCAGACGCAGTCGCTGCAGGCCTACCAGCAAT
CCATCCAGACAGCGTTCCGGGAAGTGGCGGATGCGCTGGTCAGCGTGCAGCGTACGCGCGATCAGCTCAA
TGCCAAGACCGACCAGGTCGATGCGCTGGGCCGTTACGCTTCGCTGGCACGAGATCGCTACGAAGGCGGT
TATACGAGCTATCTTGAAGTGCTGGATTCCGAGCGCGCGCTGTTCGCCGCGCAACTCGACCAGTCCACCC
TCATTGGTTCGGAGTTTGGCCAACTTGTCCAGCTCTACAAGGCGCTGGGTGGTGGCTGGCCCGTGGAGTC
GGAAGCAGCACAGGCGCCTCAGGCAAGCCTGAGTCAACCGGAAACCCGTAACAAGGAGTGA
>U00096.3:2587595-2590708 Escherichia coli str. K-12 substr. MG1655, complete genome
ATGGCGAATTTCTTTATTGATCGCCCCATTTTTGCCTGGGTGCTGGCAATCCTGTTGTGTCTGACAGGTA
CCCTGGCGATTTTTTCATTGCCCGTTGAACAATACCCCGATCTCGCGCCACCGAATGTGCGAGTGACCGC
TAACTATCCCGGCGCATCGGCCCAGACGCTGGAAAACACCGTGACCCAGGTTATCGAGCAAAATATGACC
GGCCTCGATAATCTCATGTATATGTCATCTCAGAGCAGTGGCACCGGTCAGGCATCTGTCACTTTAAGTT
TTAAAGCAGGCACCGATCCGGACGAAGCCGTGCAGCAAGTACAAAACCAGCTGCAATCAGCCATGCGAAA
GTTACCGCAGGCGGTGCAAAATCAGGGCGTGACGGTGCGTAAAACCGGCGATACCAACATTCTGACCATT
GCCTTCGTCTCTACCGATGGTTCGATGGATAAACAGGATATTGCTGATTATGTTGCCAGTAATATTCAGG
ACCCGTTAAGCCGCGTGAATGGCGTCGGGGATATCGATGCCTATGGTTCGCAATATTCCATGCGTATCTG
GCTGGACCCGGCGAAACTCAACAGTTTCCAGATGACGGCTAAAGATGTCACTGATGCCATTGAGTCACAG
AACGCGCAGATTGCGGTTGGGCAACTTGGTGGTACACCTTCCGTCGATAAGCAGGCGCTCAACGCCACCA
TTAACGCCCAGTCACTGCTGCAAACACCAGAACAGTTCCGCGATATCACCTTGCGGGTCAATCAGGACGG
CTCAGAGGTAAGGCTGGGCGATGTCGCCACCGTCGAAATGGGGGCGGAGAAATACGATTATCTTAGCCGC
TTCAATGGTAAGCCAGCCTCCGGGCTGGGGGTAAAACTGGCCTCCGGCGCTAACGAAATGGCGACAGCGG
AGCTGGTGCTCAATCGTCTCGACGAGCTGGCGCAGTATTTCCCGCATGGACTGGAATACAAGGTGGCGTA
TGAAACCACCTCGTTTGTTAAAGCCTCCATTGAAGACGTGGTGAAAACGCTGCTGGAAGCTATCGCTCTG
GTTTTCCTCGTTATGTATCTGTTCCTGCAAAACTTCCGCGCCACGCTGATACCCACTATCGCCGTGCCGG
TGGTGTTGATGGGAACCTTCTCCGTACTTTACGCCTTCGGTTACAGCGTCAACACCTTAACCATGTTCGC
GATGGTGCTGGCGATCGGTCTGCTGGTGGATGACGCCATCGTGGTGGTGGAAAACGTCGAACGTATTATG
AGTGAGGAAGGACTCACTCCTCGCGAAGCCACACGTAAATCGATGGGGCAGATCCAGGGGGCACTGGTCG
GGATTGCGATGGTTCTTTCGGCGGTATTTGTACCAATGGCCTTCTTCGGCGGCACCACCGGTGCCATCTA
TCGCCAGTTCTCTATTACCATTGTTGCGGCGATGGTGCTGTCAGTACTGGTAGCGATGATCCTCACTCCG
GCTCTGTGTGCCACACTACTTAAGCCACTGAAAAAAGGTGAGCATCATGGGCAAAAAGGCTTTTTTGCCT
GGTTTAACCAGATGTTTAACCGCAACGCCGAACGCTACGAAAAAGGGGTGGCGAAAATTCTCCACCGTAG
CCTGCGCTGGATTGTGATTTATGTCCTGCTGCTTGGCGGCATGGTGTTCCTGTTCCTGCGTTTGCCGACG
TCGTTCTTACCGCTGGAAGACCGTGGCATGTTTACTACCTCGGTACAGTTGCCCAGCGGTTCAACGCAAC
AACAGACCCTGAAAGTCGTTGAGCAAATCGAGAAATACTACTTCACCCATGAAAAAGACAACATCATGTC
GGTGTTTGCCACCGTTGGTTCTGGCCCTGGGGGTAACGGGCAAAACGTGGCGCGAATGTTTATCCGCCTG
AAAGACTGGAGCGAACGCGACAGTAAGACCGGCACCTCGTTTGCCATTATCGAGCGTGCAACGAAGGCGT
TTAACCAAATTAAAGAAGCTCGCGTTATCGCCAGCAGCCCGCCAGCAATTAGCGGTCTTGGTAGTTCTGC
AGGTTTTGATATGGAGTTGCAGGACCACGCTGGAGCGGGTCACGATGCGCTGATGGCAGCACGTAATCAG
TTGCTGGCGCTGGCGGCGGAAAACCCGGAGCTAACCCGTGTGCGCCATAACGGCCTCGACGACAGTCCGC
AGTTGCAGATTGATATCGACCAGCGTAAAGCTCAGGCGCTGGGCGTTGCTATCGACGATATTAACGACAC
ACTGCAAACCGCCTGGGGTTCGAGCTATGTGAATGACTTTATGGATCGCGGTCGCGTGAAGAAAGTCTAT
GTGCAGGCAGCTGCGCCGTATCGCATGCTGCCAGATGACATCAATCTCTGGTATGTCCGAAATAAAGATG
GCGGCATGGTGCCCTTCTCTGCTTTCGCGACCTCACGCTGGGAAACAGGCTCGCCGCGTCTGGAACGCTA
TAACGGTTATTCTGCGGTTGAGATTGTTGGGGAAGCCGCACCGGGGGTCAGTACCGGTACGGCGATGGAT
ATTATGGAATCGTTAGTGAAGCAGCTGCCAAACGGCTTTGGTCTGGAGTGGACGGCGATGTCGTATCAGG
AGCGGCTTTCCGGCGCGCAGGCTCCGGCGCTGTACGCCATTTCCTTGCTGGTGGTATTCCTGTGTCTGGC
TGCGTTGTATGAAAGCTGGTCGGTGCCGTTCTCGGTAATGCTGGTCGTGCCGCTGGGGGTAATCGGCGCG
CTGCTGGCAACCTGGATGCGCGGGCTGGAAAACGACGTTTACTTCCAGGTGGGCCTGTTAACGGTCATTG
GTTTATCGGCGAAAAACGCCATCCTGATCGTCGAGTTTGCTAACGAGATGAACCAAAAAGGCCACGACCT
GTTTGAAGCGACGCTCCACGCCTGCCGTCAGCGTTTACGCCCGATTCTGATGACCTCGCTGGCATTTATC
TTCGGCGTATTGCCAATGGCAACCAGCACGGGTGCCGGTTCCGGTGGTCAGCATGCGGTGGGTACTGGCG
TAATGGGCGGGATGATTTCGGCCACTATTCTGGCTATTTACTTCGTGCCGCTGTTCTTTGTGCTGGTGCG
CCGCCGCTTCCCGCTGAAGCCGCGCCCGGAATAA
>M96848.1:202-1359 E. coli acriflavine resistant proteins (acrE and acrF) genes, complete cds
ATGACGAAACATGCCAGGTTTTTCCTCCTGCCCTCCTTTATTCTGATCTCCGCGGCTTTAATCGCCGGTT
GTAACGATAAGGGAGAAGAGAAAGCTCACGTCGGTGAACCGCAGGTTACCGTTCATATTGTAAAAACGGC
CCCGTTAGAAGTTAAGACTGAATTACCAGGCCGCACCAATGCTTATCGTATAGCCGAAGTTCGCCCACAG
GTTAGCGGGATCGTACTGAATCGCAATTTCACTGAAGGCAGCGATGTGCAAGCAGGCCAGTCCCTGTACC
AGATCGATCCCGCGACCTATCAGGCAAATTATGACAGCGCGAAAGGCGAACTGGCGAAAAGTGAAGCCGC
CGCCGCCATCGCGCATTTGACGGTAAAACGTTACGTTCCGCTCGTGGGTACGAAATACATCAGCCAGCAG
GAGTACGACCAGGCCATTGCTGATGCTCGTCAGGCCGATGCCGCCGTGATTGCCGCAAAAGCCACAGTCG
AAAGCGCTCGCATCAATCTTGCTTATACCAAAGTCACTGCGCCAATTAGCGGACGTATCGGCAAATCGAC
TGTGACCGAAGGCGCTCTTGTCACTAATGGGCAAACGACTGAACTGGCGACTGTCCAGCAGCTCGATCCT
ATCTACGTTGATGTGACCCAATCCAGCAACGATTTTATGAGGCTGAAGCAATCCGTAGAGCAAGGAAATT
TGCATAAGGAAAACGCCACCAGCAACGTAGAGTTGGTCATGGAAAACGGTCAAACCTATCCCCTGAAAGG
TACGCTGCAATTCTCCGATGTGACCGTTGATGAAAGCACCGGCTCCATAACCCTACGTGCTGTCTTCCCT
AACCCGCAACATACGCTTTTGCCGGGTATGTTTGTGCGTGCACGGATTGATGAAGGCGTCCAACCTGACG
CCATTCTTATCCCGCAACAAGGCGTTAGCCGCACACCGCGTGGTGATGCAACCGTGCTGATTGTTAACGA
TAAAAGTCAGGTTGAAGCGCGCCCTGTCGTTGCCAGTCAGGCGATTGGCGATAAATGGTTGATTAGTGAA
GGACTGAAATCTGGCGATCAAGTCATTGTCAGCGGCCTGCAAAAAGCGCGTCCGGGAGAGCAGGTTAAAG
CCACTACCGATACCCCCGCAGATACTGCATCGAAGTAA
>M96848.1:1371-4475 E. coli acriflavine resistant proteins (acrE and acrF) genes, complete cds
ATGGCAAACTTTTTTATTCGACGACCGATATTTGCATGGGTGCTGGCCATTATTCTGATGATGGCGGGCG
CACTGGCGATCCTACAATTGCCCGTCGCTCAGTATCCAACAATTGCACCGCCTGCGGTTTCTGTTTCAGC
AAACTATCCGGGCGCTGATGCGCAGACCGTGCAGGATACGGTGACGCAGGTTATCGAACAGAATATGAAC
GGTATCGATAACCTGATGTATATGTCCTCCACCAGCGATTCCGCCGGTAGCGTGACAATTACCCTTACCT
TCCAGTCCGGGACCGATCCTGATATCGCGCAAGTGCAGGTGCAGAACAAACTCCAGCTCGCCACGCCGTT
GCTGCCGCAGGAGGTTCAGCAGCAGGGGATCAGTGTTGAAAAGTCCAGTAGCAGCTATTTGATGGTGGCG
GGCTTTGTCTCTGATAACCCAGGCACCACACAGGACGATATCTCGGACTATGTGGCCTCTAACGTTAAAG
ATACGCTTAGCCGTCTGAATGGCGTCGGTGACGTACAGCTTTTCGGCGCACAGTATGCGATGCGTATCTG
GCTGGATGCCGATCTGCTAAACAAATATAAACTGACACCGGTTGATGTGATTAACCAGTTGAAGGTACAG
AACGATCAGATCGCTGCCGGACAGTTGGGCGGAACGCCAGCGTTACCAGGGCAACAATTGAACGCCTCGA
TTATTGCTCAGACGCGGTTTAAAAATCCGGAAGAATTCGGCAAAGTGACCCTGCGCGTAAACAGTGACGG
CTCGGTGGTACGCCTGAAAGATGTCGCACGGGTTGAACTTGGCGGTGAAAACTATAACGTTATCGCTCGT
ATCAACGGAAAACCGGCGGCGGGCCTGGGGATTAAGCTGGCAACCGGCGCGAATGCTCTCGATACCGCGA
AAGCCATTAAGGCAAAACTGGCGGAATTACAGCCATTCTTCCCGCAGGGAATGAAGGTTCTCTACCCTTA
TGACACCACGCCATTCGTCCAGCTTTCTATTCACGAAGTGGTAAAAACGCTGTTCGAAGCCATTATGCTG
GTGTTCCTGGTGATGTATCTGTTCTTGCAGAATATGCGAGCAACGCTGATCCCCACCATTGCGGTACCCG
TGGTGTTGTTAGGGACGTTTGCCATCCTCGCCGCTTTTGGTTACTCCATCAACACACTAACGATGTTCGG
GATGGTGCTTGCCATCGGGCTGCTCGTCGATGATGCGATAGTGGTGGTGGAGAACGTCGAGCGCGTGATG
ATGGAGGATAAGCTCCCGCCAAAAGAAGCGACGGAAAAATCGATGTCGCAAATTCAGGGCGCACTGGTGG
GTATCGCGATGGTGCTGTCAGCGGTATTTATTCCGATGGCATTCTTCGGCGGTTCTACTGGGGCAATTTA
TCGCCAGTTCTCTATCACCATCGTTTCGGCAATGGCGCTTTCTGTTCTGGTGGCATTGATTCTTACCCCT
GCGTTATGTGCAACGCTGCTTAAACCCGTCTCTGCTGAGCATCACGAAAATAAGGGCGGTTTCTTCGGTT
GGTTTAATACCACCTTCGATCATAGCGTTAACCACTACACCAACAGCGTCGGCAAAATCCTCGGATCCAC
AGGACGATATTTACTGATCTATGCGCTGATTGTTGCAGGAATGGTGGTGTTGTTTTTACGTCTTCCGTCT
TCCTTCTTACCTGAAGAGGATCAGGGTGTCTTTCTGACCATGATTCAGTTACCCGCTGGCGCGACGCAAG
AGCGGACGCAAAAAGTGTTGGATCAAGTTACGGATTACTATCTGAAGAACGAGAAAGCGAACGTTGAAAG
TGTCTTTACGGTTAACGGCTTTAGCTTCAGCGGCCAGGCACAAAACGCCGGTATGGCCTTCGTCAGTCTG
AAACCGTGGGAAGAGCGTAATGGTGACGAAAACAGTGCGGAAGCGGTAATCCATCGTGCCAAAATGGAAT
TGGGCAAGATCCGCGACGGTTTTGTCATTCCATTCAATATGCCAGCCATTGTTGAACTGGGCACGGCAAC
GGGTTTCGACTTTGAGTTAATTGATCAGGCTGGGCTGGGTCACGATGCCCTAACCCAGGCCCGTAACCAG
TTGCTTGGTATGGCGGCGCAACATCCTGCCAGCTTAGTCAGCGTGCGCCCTAATGGCCTGGAAGACACCG
CGCAGTTTAAACTGGAAGTTGACCAGGAAAAGGCGCAGGCATTAGGTGTTTCACTTTCTGACATCAATCA
GACCATTTCAACGGCGCTGGGTGGGACTTACGTTAACGACTTCATCGACCGTGGCCGCGTGAAAAAGTTG
TATGTTCAGGCGGATGCCAAATTCCGTATGCTGCCAGAAGATGTCGATAAACTTTATGTCCGCAGCGCCA
ACGGCGAAATGGTGCCATTCTCGGCCTTTACCACTTCACATTGGGTGTATGGCTCTCCGCGACTGGAACG
CTACAACGGTCTGCCGTCAATGGAGATTCAGGGGGAAGCCGCGCCAGGAACCAGTTCCGGCGATGCCATG
GCGTTGATGGAAAACCTTGCGTCAAAATTACCTGCGGGCATTGGTTATGACTGGACGGGTATGTCGTATC
AGGAACGCTTATCGGGAAACCAGGCTCCCGCTCTGGTAGCAATTTCCTTTGTGGTTGTTTTCCTGTGCCT
TGCTGCACTCTATGAAAGCTGGTCAATTCCTGTCTCGGTTATGTTGGTAGTGCCGTTAGGGATTGTCGGC
GTGCTGCTGGCGGCGACACTCTTTAATCAAAAAAATGACGTCTACTTTATGGTGGGCTTGCTAACGACAA
TTGGCTTGTCGGCCAAAAACGCTATTTTGATCGTTGAGTTCGCTAAAGATCTCATGGAGAAAGAGGGTAA
AGGTGTTGTTGAAGCGACACTGATGGCAGTACGTATGCGTCTGCGTCCTATCCTGATGACCTCTCTCGCC
TTTATTCTCGGCGTATTACCGCTAGCTATCAGTAACGGTGCCGGCAGTGGCGCGCAGAACGCTGTGGGTA
TCGGGGTAATGGGAGGAATGGTCTCTGCAACGTTGCTGGCAATCTTCTTCGTACCGGTGTTCTTTGTGGT
GATCCGCCGTTGCTTTAAAGGATAA
>U00734.1:c954-307 Escherichia coli acrA, acrB, and acrR genes, complete cds
ATGGCACGAAAAACCAAACAAGAAGCGCAAGAAACGCGCCAACACATCCTCGATGTGGCTCTACGTCTTT
TCTCACAGCAGGGGGTATCATCCACCTCGCTGGGCGAGATTGCAAAAGCAGCTGGCGTTACGCGCGGTGC
AATCTACTGGCATTTTAAAGACAAGTCGGATTTGTTCAGTGAGATCTGGGAACTGTCAGAATCCAATATT
GGTGAACTAGAGCTTGAGTATCAGGCAAAATTCCCTGGCGATCCACTCTCAGTATTAAGAGAGATATTAA
TTCATGTTCTTGAATCCACGGTGACAGAAGAACGGCGTCGATTATTGATGGAGATTATATTCCACAAATG
CGAATTTGTCGGAGAAATGGCTGTTGTGCAACAGGCACAACGTAATCTCTGTCTGGAAAGTTATGACCGT
ATAGAACAAACGTTAAAACATTGTATTGAAGCGAAAATGTTGCCTGCGGATTTAATGACGCGTCGCGCAG
CAATTATTATGCGCGGCTATATTTCCGGCCTGATGGAAAACTGGCTCTTTGCCCCGCAATCTTTTGATCT
TAAAAAAGAAGCCCGCGATTACGTTGCCATCTTACTGGAGATGTATCTCCTGTGCCCCACGCTTCGTAAT
CCTGCCACTAACGAATAA
>NZ_SSQE01000013.1:c91949-91287 Escherichia coli strain Broiler parent59 NODE_17_length_101836_cov_4.745358, whole genome shotgun sequence
ATGGCAAAAAGAACCAAAGCTGAAGCCCTGAAGACCCGGCAAGAACTGATTGAAACTGCCATCGCCCAGT
TTGCGCAGCATGGCGTAAGCAAGACGACGCTCAACGACATTGCCGACGCTGCTAACGTTACGCGTGGCGC
TATCTACTGGCACTTCGAAAACAAGACTCAACTGTTTAATGAGATGTGGTTGCAACAGCCTTCATTGCGG
GAGTTAATCCAGGATCACTTGACCGCTGGGTTAGAGCATGACCCGTTTCAGCAATTGCGTGAAAAATTGA
TTGTCGGTTTGCAATATATTGCCAAAATTCCCCGCCAGCAGGCGTTGCTGAAAATCTTATATCACAAATG
TGAATTTAATGATGAGATGCTGGCCGAGGGAGTGATACGCGAAAAGATGGGCTTTAATCCGCAGACTCTC
CGCGAAGTATTGCAGGCGTGTCAGCAACAAGGTTGTGTAGCAAATAATCTCGATTTAGATGTTGTGATGA
TTATTATTGATGGTGCCTTCAGCGGAATTGTTCAAAACTGGTTAATGAATATGGCGGGTTATGATCTTTA
TAAACAAGCCCCCGCTCTGGTCGATAACGTATTAAGAATGTTCATGCCAGATGAAAACATAACGAAATTA
ATTCATAAAACGAATGAATTAAGTGTCATATAA
>NC_000913.3:c4284902-4283253 Escherichia coli str. K-12 substr. MG1655, complete genome
ATGAAAAGAGTTCTGACGGCGCTTGCCGCCACACTCCCTTTCGCAGCTAACGCCGCGGATGCTATTAGCG
GGGCCGTAGAGCGCCAGCCAACGAACTGGCAGGCGATTATTATGTTCCTGATTTTCGTCGTGTTTACGCT
CGGCATTACCTACTGGGCATCAAAACGCGTACGTTCTCGTAGCGACTACTACACCGCAGGCGGCAATATC
ACTGGCTTCCAGAACGGGCTGGCGATTGCCGGGGACTATATGTCCGCCGCCTCATTCTTGGGGATCTCCG
CGCTGGTGTTTACCTCCGGCTATGACGGCTTAATTTACTCGCTGGGCTTCCTGGTGGGCTGGCCGATCAT
TTTGTTCCTGATTGCCGAACGTCTGCGTAACCTGGGGCGCTACACCTTTGCCGATGTGGCCTCTTACCGT
CTGAAACAAGGGCCGATTCGTATTCTTTCGGCCTGTGGTTCTCTGGTGGTGGTGGCGCTTTACCTTATCG
CCCAGATGGTGGGCGCAGGTAAACTGATCGAGCTGCTGTTTGGCCTTAACTATCACATTGCGGTGGTGCT
GGTCGGCGTGCTGATGATGATGTACGTCCTGTTCGGCGGCATGCTGGCGACCACCTGGGTGCAAATTATC
AAAGCCGTGCTGTTGCTGTTCGGTGCCAGCTTTATGGCCTTTATGGTGATGAAACACGTCGGCTTTAGCT
TCAACAATCTGTTCAGTGAAGCGATGGCGGTACACCCGAAAGGTGTCGACATCATGAAGCCGGGCGGGCT
GGTGAAAGATCCGATCTCCGCGCTCTCTCTGGGTCTGGGACTGATGTTTGGTACGGCGGGCTTGCCGCAC
ATTCTGATGCGCTTCTTTACAGTCAGCGATGCCCGCGAAGCACGTAAGAGCGTGTTCTACGCCACCGGGT
TTATGGGCTACTTCTATATTCTGACCTTTATTATCGGCTTCGGCGCGATCATGCTGGTTGGTGCGAATCC
GGAATATAAAGACGCGGCGGGCCATCTGATTGGTGGTAACAACATGGCGGCCGTTCACCTGGCGAATGCA
GTGGGCGGCAACCTGTTCCTCGGTTTTATTTCAGCGGTTGCTTTCGCCACTATCCTCGCGGTGGTTGCGG
GTCTGACGCTGGCGGGCGCATCCGCGGTTTCGCATGACTTGTACGCTAACGTCTTCAAAAAAGGCGCGAC
CGAACGTGAAGAGCTGCGGGTATCAAAAATCACCGTACTGATCCTCGGCGTGATTGCGATTATCCTCGGC
GTGCTGTTTGAGAATCAGAACATCGCCTTTATGGTGGGGCTGGCGTTTGCCATCGCGGCGAGCTGTAACT
TCCCGATCATTCTGCTTTCTATGTACTGGTCGAAACTGACCACGCGTGGCGCGATGATGGGTGGCTGGCT
GGGGCTGATTACCGCAGTAGTACTGATGATCCTCGGCCCGACGATTTGGGTACAGATCCTTGGTCACGAA
AAAGCCATCTTCCCGTATGAATACCCGGCGCTGTTCTCTATCACCGTGGCATTCCTCGGCATCTGGTTCT
TCTCGGCAACCGATAACTCAGCGGAAGGCGCGCGTGAGCGTGAACTGTTCCGCGCGCAGTTTATCCGCTC
CCAGACCGGCTTTGGCGTTGAGCAAGGCCGCGCGCATTAA
>AF370885.1:3439-4629 Acinetobacter baumannii BM4454 ade drug efflux gene cluster, complete sequence
ATGCAAAAGCATCTTTTACTTCCTTTATTTTTATCTATTGGGCTGATATTACAGGGGTGTGATTCAAAAG
AAGTCGCTCAAGCTGAGCCACCACCGGCTAAAGTCAGTGTATTAAGCATTCAACCGCAATCGGTAAATTT
TAGTGAAAATCTTCCTGCACGTGTACATGCATTCCGTACGGCGGAAATCCGTCCGCAAGTCGGAGGTATC
ATTGAAAAGGTTCTATTTAAACAAGGTAGTGAAGTTAGAGCAGGGCAAGCCTTATATAAAATTAATTCCG
AGACTTTTGAGGCCGATGTAAATAGCAATAGAGCTTCTCTCAATAAAGCTGAAGCTGAGGTGGCAAGACT
CAAAGTTCAGTTAGAACGTTATGAGCAGTTATTACCAAGTAATGCAATTAGTAAGCAAGAAGTAAGTAAT
GCTCAAGCTCAGTATCGTCAGGCTCTAGCCGATGTCGCTCAAATGAAAGCATTGCTGGCCAGACAAAACT
TGAATCTGCAATATGCAACAGTTCGAGCGCCTATTTCTGGGCGTATTGGGCAATCTTTTGTCACTGAAGG
TGCATTGGTCGGTCAGGGCGATACCAATACGATGGCAACCATTCAACAGATTGATAAAGTCTATGTTGAT
GTAAAGCAATCGGTTAGTGAGTATGAACGCCTACAGGCTGCGCTACAAAGCGGCGAATTATCAGCAAATA
GTGACAAAACCGTTCGTATTACCAATAGCCACGGACAGCCCTATAACGTCACAGCAAAAATGTTGTTTGA
AGATATTAATGTTGACCCGGAAACAGGCGATGTCACATTCCGTATTGAAGTTAATAACACTGAACGAAAA
TTACTTCCGGGCATGTATGTGCGTGTCAATATTGATCGTGCTTCTATTCCTCAAGCGCTATTGGTTCCGG
CGCAAGCGATCCAACGTAATATCAGTGGCGAGCCTCAGGTATATGTCATTAACGCCCAAGGGACAGCGGA
AATTCGTCCTATCGAAATTGGACAGCAATATGAGCAGTTCTATATCGCTAACAAAGGCTTGAAAGTCGGT
GACAGAGTCGTTGTTGAAGGTATTGAACGTATTAAGCCAAATCAAAAATTGGCATTGGCAGCATGGAAAG
CACCAGCCGTCGCGAATCATGCTTCAAGTGTAGAAACCAAAACTTCTATAGCTGAAGGGGCACAACCATG
A
>CP031743.1:c2052126-2049019 Acinetobacter baumannii WM99c chromosome, complete genome
ATGTCACAATTTTTTATTCGTCGTCCCGTTTTTGCTTGGGTTATTGCGATCTTCATTATTATATTTGGAT
TGCTGAGCATTCCTAAACTGCCAATTGCACGTTTTCCAAGTGTGGCCCCGCCACAGGTGAATATTAGTGC
GACTTATCCTGGTGCTACAGCTAAAACCATTAACGATAGCGTTGTAACCTTAATTGAGCGCGAATTATCG
GGTGTAAAAAATCTACTCTACTATAGTGCGACAACAGATACCTCCGGTACAGCAGAGATTACGGCTACGT
TTAAACCAGGCACAGATGTGGAAATGGCTCAGGTTGACGTTCAAAATAAAATCAAGGCTGTAGAAGCTCG
CTTACCGCAAGTTGTACGTCAGCAAGGTTTACAGGTTGAGGCTTCATCGTCCGGATTTTTAATGCTGGTC
GGGATTAACTCTCCAAATAATCAATATTCCGAAGTTGATTTGAGTGATTATTTGGTTCGAAATGTTGTAG
AAGAGCTAAAACGTGTCGAAGGTGTAGGGAAGGTTCAATCTTTCGGTGCCGAGAAAGCTATGCGTATTTG
GGTCGACCCGAATAAGCTTGTTTCTTACGGTTTATCGATTAGTGATGTGAATAATGCCATTCGTGAAAAT
AATGTCGAAATTGCACCCGGCCGACTTGGTGATTTACCAGCTGAAAAAGGCCAGCTCATTACTATTCCAT
TGTCTGCTCAAGGGCAATTGTCTAGTCTCGAGCAATTTAAAAATATTAGCTTAAAAAGTAAAACTAACGG
TAGCGTAATTAAGTTATCTGATGTTGCCAATGTAGAAATAGGCTCACAGGCATATAACTTTGCCATTTTG
GAAAATGGTAAGCCTGCTACCGCGGCAGCAATTCAATTAAGCCCGGGTGCTAACGCCGTGAAAACTGCCG
AAGTTGTTCGAGCAAAAATTGAAGAGTTGAAGCTAAATTTACCGGAAGGCATGGAGTTTAGTATTCCTTA
CGACACCGCGCCGTTTGTCAAAATTTCAATTGAAAAGGTAATTCATACATTACTTGAAGCCATGGTTCTG
GTTTTCATTGTGATGTATCTATTTTTACATAATGTCCGCTATACGCTTATTCCAGCGATTGTGGCGCCTA
TTGCCTTACTCGGTACTTTTACCGTGATGTTGCTTGCCGGCTTTTCAATTAACGTACTCACCATGTTCGG
TATGGTGCTTGCCATCGGGATTATTGTCGACGATGCCATTGTCGTGGTTGAAAACGTCGAAAGGATTATG
GCGACAGAAGGATTATCGCCTAAAGATGCAACCTCTAAAGCAATGAAAGAGATTACCAGCCCGATTATTG
GTATTACGCTGGTATTGGCGGCAGTATTTTTACCTATGGCATTTGCGAGTGGTTCTGTAGGGGTAATCTA
TAAACAGTTTACCTTGACCATGTCGGTATCTATTTTATTTTCAGCGCTATTGGCACTTATTTTAACACCG
GCACTTTGTGCCACGATTTTAAAACCAATCGATGGGCATCACCAGAAGAAGGGCTTCTTTGCATGGTTTG
ACCGTAGTTTCGATAAAGTCACTAAAAAGTATGAATTGATGCTGCTTAAAATCATCAAACATACAGTTCC
AATGATGGTGATCTTTTTAGTAATTACCGGTATTACCTTTACCGGAATGAAATATTGGCCAACAGCATTT
ATGCCAGAGGAAGATCAAGGTTGGTTCATGACTTCGTTCCAGCTACCTTCAGATGCAACCGCTGAGCGTA
CTCGGAATGTAGTCAATCAATTTGAAAATAATTTGAAAGACAATCCCGATGTAAAAAGTAATACCACCAT
TTTGGGATGGGGTTTTAGTGGCGCAGGACAAAATGTAGCTGTGGCTTTTACGACACTTAAAGACTTCAAA
GAGCGGACTAGCTCTGCATCTAAGATGACAAGCGACGTTAATTCTTCTATGGCGAACAGTACGGAAGGCG
AGACTATGGCCGTATTACCACCCGCTATTGATGAGTTAGGTACTTTTTCAGGTTTCAGTTTACGTTTACA
AGACCGCGCTAACTTAGGTATGCCTGCTTTACTGGCTGCTCAAGATGAACTTATGGCAATGGCAGCCAAG
AATAAAAAGTTCTATATGGTTTGGAATGAAGGGTTGCCACAAGGTGACAATATTTCTTTAAAAATTGACC
GTGAAAAGCTTAGTGCATTTGGTGTTAAGTTTTCTGATGTTTCAGACATCATTTCTACATCAATGGGTTC
AATGTATATCAATGACTTCCCTAATCAAGGACGTATGCAACAAGTCATTGTACAAGTTGAGGCTAAATCA
CGTATGCAATTGAAAGATATCTTGAATCTGAAAGTCATGGGTTCAAGCGGTCAATTAGTCTCGTTATCAG
AAGTTGTAACGCCACAATGGAATAAGGCACCACAACAATATAATCGTTATAACGGACGACCATCTTTGAG
TATTGCTGGTATTCCTAACTTCGATACGTCATCGGGTGAAGCAATGCGTGAAATGGAACAACTGATTGCG
AAATTACCGAAAGGTATTGGCTACGAGTGGACAGGTATTTCCTTACAGGAAAAGCAGTCTGAATCACAAA
TGGCCTTTTTACTTGGTTTATCCATGTTAGTTGTCTTCCTTGTCTTGGCTGCACTCTATGAAAGCTGGGC
AATTCCACTTTCTGTGATGCTAGTTGTGCCACTCGGTATTTTTGGAGCAATCATTGCCATTATGTCTAGG
GGGTTAATGAATGATGTGTTCTTCAAAATCGGGCTAATTACCATTATTGGTCTATCGGCAAAGAATGCGA
TTTTGATTGTTGAATTTGCGAAAATGCTGAAAGAAGAAGGCATGAGTTTGATTGAAGCCACTGTTGCCGC
AGCCAAACTTCGCTTACGGCCAATTCTGATGACATCACTTGCATTTACGTGTGGTGTAATTCCTTTGGTG
ATTGCCTCAGGTGCAAGTTCAGAAACTCAACATGCTTTAGGCACAGGGGTTTTTGGCGGCATGATTTCAG
CCACCATTCTGGCTATTTTCTTTGTTCCCGTGTTTTTTATCTTCATTTTGGGTGCAGTAGAAAAGCTATT
TTCCTCTAAGAAAAAAATCTCATCTTAA
>AF370885.1:7813-9210 Acinetobacter baumannii BM4454 ade drug efflux gene cluster, complete sequence
ATGTCTAAATCGACAATCGTATCTCGTGGACTCATTCTTTCTACACTCTCAATTGCACTCGTTGCATGTG
TCAATATGCAAGCGCCACAGCCTGCAATTACATCTCATATTCCTCAAAATTTTAGTCAAAATCATTCTGG
AAAAATGATTGCAGAAAAAAGTTATAAAGAATTTATTTCTGATCCGAAATTATTACAGGTCATTGAAATC
AGTTTAAATAACAACCGTGATTTACGGACTGCTACGCTTAATATTGAACGTGTACAGCAAGAATACCAAA
TCACAAAAAATAGCCAGCTCCCAACCATTGGTGTAACGGGAAATGCAGTGCGGCAGGTTAGCCCATCGAT
TAACCCCAATAACCCAGTTTCTACATTTCAAGTTGGCTTGGGAATGACTGCCTATGAGCTAGATTTTTGG
GGCCGTGTTCAAAATTTAAAAGATGCTGCATTAAATAACTATCTTGCAACTCAAAGTGCAAAAGAAGCTG
TACAAATTGGTTTAATCAGTAATATTACACAGGTCTGGTTAAATTATGCTTTTGCACAAGCAAATTTAAA
CCTTGCCGAGCAAACCTTAAAAGCACAAGTCGATGCTTATAACCTTAACAAGAAGCGCTTTGATGTTGGT
ATTGATAGTGAAGTGCCATTAAAACAAGCACAAATTTCGGTAGAGACTGCTCGAAATGATGTTGCAACTT
ATAAAACTCAAATTCAACAGGCAAAAAATTTACTGGATTTGTTAGCAGGTCATCCTGTTCCGCAAAATTT
ACTTCCGGATCATGCTATTCAAAATATTACCTTTGAGAAAAACTTTGCAGCCGGTTTACCAAGTGATTTA
TTAAATCATCGTCCAGACCTTAAAGCTGCCGAATATGAGTTACGTGTTGCAGGAGCAAATATTGGTGCTG
CTAAAGCACGGATGTTCCCAACCATAAGCTTGACAGGCTCGACGGGTTATGCATCATCTGAACTGAAAGA
TTTATTTAAAACAGGCAATTTTGCATGGTCGATTGGACCTAATATCGATCTACCAATTTTTGATTGGGGA
ACAAGAAAAACTAATATTAAAATTGCGGAAACTGACCAGAAAATTGCTTTAGCTAAATATGAAAAAGCCA
TTCAATCAGCTTTTCGTGAAGTTAATGATGCACTTGCTACACATGCACATATTGGTGAACGATTAGACGC
TCAGCGTCGCTTAGTCTCTGCGACTGCTGCAACCTATAAACTCTCAATGGCACGTTACAAAGCTGGAGTG
GATAGTTATTTTACGGTTTTAGATGCTCAGCGTTCTGCTTATGCTGCACAACAAGGCTTACTTGCACTTG
AACAAATAAAATTAAATAACCAAATTGAAATTTATAAAGTTTTAGGAGGAGGAATATCAAAAGTCTAA
>AY147867.2:753-1877 Acinetobacter sp. 4365 AdeD (adeD) and AdeE (adeE) genes, complete cds
ATGTTTGGTTCGGTTTTTTTTAATCATAAGTACTTGTGGTTATTACCTTTGCTACTTTTTCTTAATGGAT
GTGATTCTGATCCACCTGCCCCTAAAAATATTCAGCAGGTAGGCACGATCACTATAAAACCAGAGACGAT
TGAATCTAACTATCAATTGGCGGGAAGAACGGTAGCCTCTGAAATTTCTCAGGTCCGTCCACAAGTCAAT
GGTGTAGTGATAGAACAATTATTTAAGGAAGGCACACAAGTAAACAAAGGACAGCCACTTTATAAAATTG
ATTCATCACTCTATCGGGATAGCGTGGATGAAGCCGCTGGTAATCTTGCATTAGCAAAAGCCACTGTAAA
TTCGACTCGCCTTCAAGCCGAGCGTTATAAAGAATTAATTAAAGTAAATGGGGTGAGTCAACAAGAGCTT
GATAATGCTCAAAGTGCATATGAGCAAGCGAAAGCGACTGTTGCCGTAAATGAAGCTGTACTGAAAACAG
CACGAACCAATTTACGTTACACACAAGTTAGTGCGCCAATTTCAGGACGAATAGGCCGTTCATCCATTAC
ACGTGGGGCTTTAGTCACCTCTGCTCAAACAGATCCTTTAGCAACGATTCAAAAACTTGACCCTATGTAT
GTCGACTTGACTCAGTCGAGTGATGAATACATGGCACTGCGTAAACAGCTGACTGAAAATGGAATAAAAC
CGACTGAACTTTCAGTACGTTTGAAGCTTGAGAATGGCACGAACTATGCGGAACAAGGAACGTTTAAGTT
TAGTGATGTTGCTGTAGATGAGGCGACAGGAAGTGTCACCTTACGTGCAGCATTTCCCAATCCCAATAAT
GCTTTATTGCCCGGCCTGTATGTGCGGGCAGAACTTGGAACGGGAACACGTCCTAACAGCGTCTTAATTC
CTCAAGGTGCGCTGTTCCGAGACGCAGAAGGAAATCCACTTGTTTGGATTGTTGGAAAAGATAATAAAGC
CGAGCAACGAAAAATTACTTTAGGGAGTGCGATTGATAATCGTTGGTTAGTGACCTCTGGCTTGAAAGCG
GGAGATCAAGTCATTGTTGATGGTCTGCAAGGTTTAAGTGCCGGCATGACGATTGAACCTACCCCAATGA
GCTGA
>AY147867.2:1887-4997 Acinetobacter sp. 4365 AdeD (adeD) and AdeE (adeE) genes, complete cds
ATGTTGTCGAGTTTTTTTATTGCACGACCTATTTTTGCTTGGGTTCTCTCTATTTGTATTATGGCATTGG
GGACGATTTCGATTTTAACGTTACCCATTGAGCAATATCCTGACATTGCACCACCAGGTGTAAATGTTAC
TGCAAATTATCCGGGCGCATCGGCCAAAACTGTTGAAGACAGTGTTACCCAGATTTTGGAGCAACAAATT
AAGGGTATTGATGGTCTTCTTTATTTTTCATCGAGTAGTAGTTCGGCAGGACAAGCACGGATAAGTCTGA
GTTTCGATCAAAATACCAATCCCGATACTGCGCAGGTACAGGTGCAAAATGCTGTGAATCAGGCACTTAG
TCGATTGCCTCAAGAGGTTCAGCAGCAAGGGATCACTGTAACAAAATCACAGGGTGATAGTTTACTGGTC
TTTGCGCTTTACGATGAAAGTGGGACTAGATCTTCTGTCGACATATCTGACTATATGGTGAGCACACTTC
AAGACCCATTAAGTCGGGTAGATGGAGTAGGTGAAATCACTGCATTTGGTGCTCAATATGCAATGCGTAT
CTGGCTTGATCCTCATAAATTAAACAGTTATGGATTAATGCCATCAGATGTTAGAACCGCAATTGAAGCA
CAAAACACTCAAATTACAGCAGGAGAATTGGGCGCATTACCCACGCGTGATGGGCAGGCTCTAAATGCAA
CAGTAACAGCATTATCTCGGCTACAAACCGTGAGCCAATTTGAAAATATTATTTTGCGGACAGAAACAAA
TGGTGCGGTTGTATTACTTAAAGATGTTGCTCGAGTCGAGCGTGGTGCTGAAAGTTATCAGACGTCTACA
CGTCTGAATGGAAAGCCAGCTTCGGGTATGTCTATTCAGCTTGCATCTGGTGCCAATGCATTAGAAACGG
CTGAACGAGTTAAAGCTGAGGTCACACGATTAACTGCCTCTATGCCAGCGGGGCTAAAGGTTGCGTACCC
ACGCGACAGTACTCCATTTGTAGAAGCTTCTGTAAATGGAGTGATTAAAACTTTAGCTGAAGCAATTGTT
CTCGTCATTATTGTCATGTTCTTATTTTTGCAGAGCTGGCGTGCGACTTTAATTCCGGCAATTGCTGTTC
CAGTTGTATTGTTAGGAACATTTGGTGTGTTGAGCGTACTTGGCTATAGCATTAATACACTGACTTTGTT
TGCGATGGTACTTGCAATTGGTTTACTGGTAGATGACGCGATTGTCGTTGTAGAAAATGTCGAGCGGGTT
ATGCATGAGCAAAATCTTGATGCTCGGCAAGCCACCCTAATTTCAATGCAGGAGATATCGGGTGCGCTCG
TGGGTATTGCCATGGTACTCGCAGCGGTATTTTTACCTATGGCATTTTTTGGTGGTTCCGTCGGGATTAT
CTATCGCCAGTTCTCGGTAACGCTCGTATCGGCAATGGTACTTTCTGCAATTGTTGCTTTAACACTTTCA
CCTGCGTTATGTGCAACATTACTCAAACCTGCAAATGAAAAACATAAGCAGAGAAAATTCTTTACTTGGT
TCAATCGTAAAGTCGAACAAGGGCAGTCAGGCTACCGCACAAAGCTAGTTGCTGTTTTAGGTAAACCCAA
AGTCTTTATGATCATATTCGTAGGTATTACAGCTTTGTTAGGTTGGCAATATACGCGTATGAATACGGGG
TTTTTACCACAAGAAGACCAAGGCTCGGTTATGGTTCAATTTAGTACGCCTGTAGGCACGACACTAGCTG
AAACAGAGCGGGTTGGTAATCAGATTGCAGATTACTTTTTGACGAAAGAAAAGAATAATCTCAATGTGAT
TTTTATGGTGATGGGTAGAAATAACGCAGGCAGTGGGCAAAATGTGGGAATGGCATTTGCCGGACTCAAA
CATTGGGATGACCGAGAAGGTAGTGAAAATACAGCCGAAGCTGTGATTGCTCGTGCAAATGCACATTTTA
AGTCACTGCGTAACGCACGTGTTCAGGTACTTTCACCCGCTGCTGTAAGAGGCCTTGGGCAATCTAGTGG
CTTTGAATTTTGGTTGCAAGATGCTGAGAATAAAGGACGAGATGCTTTACTCGCAGCACAAAATAATGTG
TTAAAAGCAAATGCTGATTCTGGCCTAGCTGCAGTACGTTTAAATAGCTTAGAAGATAAAGCCCAGTTAC
AAGTCGATATCGATCAAAGAAAAGCCAGTGCTCTTGGATTAGCCCAAGCAGATATTAGTAATACGCTCTC
ATCGGCGTGGGGCGGATCTTATATTAACGATTTCATAGATCAGGGACGTGTTAAGCGAGTTTATTTACAA
GGTGAAGCGAACTATCGTTCCTTACCCCAAGATATTGGGCAATGGTATGTTCGCGGTACTAGTGGTGAGA
TGACGCCATTTTCTAGCTTCTCTTCTGTGAAATGGCAGATGGGCCCTCAAATGCTGCAACGCTTTAACGG
TCTTTCAGCCGTTCAAATACAAGGCTCTGCGGCAGCTGGTGAGAGTTCTGGTGGGGCTATGGATAAGATG
CAGCAGTTAGTTGACCAGCAACAAGGTTTTAATCTTCAGTGGAGTGGGTTGTCTTATCAAGAGAAACTAG
CGGGTGGCCAAACGATCTGGTTATATTTAGCCTCAATCATCTTTATCTTTTTATGTTTGGCAGCACTTTA
TGAAAGTTGGTCTATTCCTGTCTCTGTCATGCTAGTGATTCCTTTAGGTCTTATTGGCGCTGTAGTGGCT
GCAAGTCTGGCAGGTTTTGTTAACGATATTTACTTTCAGGTCGCTATGCTTACCACCATTGGGCTTTCTG
CCAAAAATGCCATTTTGATTGTTGAATTTGCGGCAGCTAAGTTAGAGGCTGGTCAGGCGTTAATGGACGC
CATTATTGAAGGTGCGGGTCAGCGATTACGGCCAATTATTATGACATCTCTGGCTTTTGTTGCAGGTGTT
CTTCCATTAGCTGTATCTACAGGAGCAGGAGCTGTCAGTCGAAAAGAAATTGGTATCGCCGTCACTGGTG
GGATGATTTCGGGAACATTACTTTCTATTTTCTTTGTGCCTTTATTTTTTCTTTTGGTTCGTCGTTTAAC
TAATAAGTTAAATACCAAAAAGGCAAAATGA
>NC_010410.1:c1260874-1259654 Acinetobacter baumannii str. AYE, complete genome
ATGTCATTTTCCCGCAAACAGTTTGCACTGTCTGCCATCTTTGTCGCTATTTTAGCAACCGGTGGCAGTT
TTATGTTGTTACATGAAAATGCCGATGCAAAAGCTGCACCAACCGCTGCCCAACAAGCTGCTACTGTTGA
TGTAGCCCCAGTAGTAAGCAAAACCATTACCGATTGGCAAGAATATTCCGGTCGTTTAGAAGCAATTGAT
CAAGTTGATATTCGGCCTCAAGTTTCAGGAAAACTTATTGCCGTACATTTCAAAGATGGAAGCCTCGTTA
AAAAAGGTGATTTACTTTTCACAATCGACCCTCGTCCTTTTGAAGCAGAACTGAACCGTGCAAAAGCCCA
ACTTGCTTCAGCTGAAGCACAGGTAACATATACCGCAAGCAATCTTTCGCGTATTCAACGTCTCATTCAG
AGTAATGCTGTTTCTCGCCAAGAACTGGATTTAGCCGAAAATGATGCACGTTCAGCGAATGCTAACCTAC
AAGCCGCTAGAGCTGCTGTCCAATCTGCACGTTTAAATCTAGAATACACCCGTATTACAGCACCTGTCAG
CGGCCGGATTTCACGAGCTGAAGTCACCGTTGGTAATGTAGTTTCTGCAGGTAACGGCGCACAGGTTTTA
ACAAGTTTAGTGTCTGTATCCCGCCTTTATGCATCTTTCGATGTTGATGAACAAACTTACCTGAAATATA
TCAGTAATCAGCGTAATTCAGCACAAGTACCTGTCTATATGGGACTTGCCAATGAAACAGGCTTTACTCG
TGAAGGTACAATCAACTCAATCGATAACAATCTGAATACAACCTCAGGTACGATCCGTGTTCGCGCAACT
TTTGACAATCCAAACGGTGTTTTATTACCAGGCCTATATGCACGAATTCGTTTAGGTGGAGGCCAACCTC
GCCCAGCGATTCTGATTAGTCCAACCGCGGTTGGTGTCGACCAAGATAAACGTTTTGTCGTAGTAGTAGA
TGCGAAAAATCAAACTGCTTATCGCGAAGTAAAACTCGGTGCCCAACAAGATGGCTTGCAAATCGTAAAT
AGCGGATTACAAGCGGGTGATCGTATTGTAGTGAATGGTTTACAACGGATTCGTCCGGGTGACCCTGTTA
CACCGCATCTCGTCCCTATGCCAAATTCACAAATCACTGCTAGCGCTACTCCTCCTCAACCTCAGCCAAC
AGATAAAACATCAACTCCGGCAAAAGGTTAA
>NC_010410.1:c1259647-1256468 Acinetobacter baumannii str. AYE, complete genome
ATGAATATTTCTAAATTTTTTATTGATCGGCCGATCTTTGCTGGTGTGCTATCAGTCTTGATTTTACTCG
CCGGTCTCCTTTCGGTATTTCAGTTACCGATTTCTGAATATCCCGAGGTTGTTCCACCATCTGTGGTGGT
ACGCGCCCAATATCCGGGTGCAAACCCAAAAGTGATTGCTGAAACGGTTGCATCTCCGCTCGAAGAGTCA
ATCAACGGCGTCGAAGACATGCTGTATATGCAATCTCAAGCAAACAGCGACGGTAACCTAACCATTACGG
TGAACTTTAAGCTCGGTATCGACCCAGACAAAGCCCAACAATTGGTTCAAAACCGTGTGTCTCAGGCCAT
GCCCCGTTTACCTGAAGATGTACAGCGCTTAGGTGTAACCACACTAAAAAGCTCACCTACTTTAACTATG
GTAGTGCATCTGACCTCACCAGATAATCGCTATGACATGACCTACTTACGTAACTATGCGGTGCTCAACG
TGAAAGACCGTTTAGCGCGTTTACAAGGGGTTGGTGAAGTCGGATTATTTGGTTCTGGTGACTACGCGAT
GCGTGTATGGCTTGACCCGCAAAAAGTAGCGCAGCGTAACCTCACCGCGACCGAAATTGTGAATGCAATC
CGTGAACAAAATATTCAGGTTGCAGCGGGTACAATCGGTGCATCACCAAGTAATTCACCTTTACAGCTTT
CAGTCAATGCTCAAGGTCGTTTAACTACTGAACAAGAATTCGCAGATATCATTTTAAAAACTGCACCAGA
TGGCGCGGTTACCCGATTGGGTGATGTTGCTCGTGTCGAACTTGCAGCCTCTCAATATGGCTTACGTTCA
TTGCTTGATAATAAACAAGCGGTCGCGATTCCAATTTTCCAAGCACCGGGTGCGAATGCTTTACAAGTTT
CCGATCAAGTGCGTAGCACAATGAAGGAGCTTTCAAAAGATTTCCCATCTTCAATTAAATACGACATTGT
TTATGACCCGACTCAATTCGTACGTGCAAGTATTAAAGCGGTCGTTCATACCTTACTTGAAGCAATTACA
CTGGTTGTTGTGGTCGTTATTTTATTCTTGCAAACATGGCGTGCCTCAATCATTCCATTGCTTGCCGTAC
CGGTTTCAATTATTGGTACATTCGCGCTCATGCTCGCTTTTGGTTACTCAATCAATGCGCTATCACTGTT
CGGAATGGTACTTGCCATCGGGATTGTCGTCGATGACGCGATTGTGGTCGTCGAAAATGTCGAGAGGAAT
ATTGAAGCAGGCTTAAACCCAAGGGAGGCGACTTACCGTGCCATGCGAGAAGTCAGTGGACCGATTATTG
CCATTGCTTTAACACTTGTTGCAGTATTCGTACCTCTTGCCTTTATGACAGGCTTAACAGGGCAATTCTA
TAAACAATTTGCCATGACCATTGCCATTTCAACGGTTATTTCGGCATTTAACTCGCTTACCCTATCTCCT
GCTTTGGCAGCGCTGTTACTGAAAGGACATGATGCTAAACCGGATGCCTTAACACGTATTATGAATCGTG
TATTCGGTCGTTTCTTTGCACTGTTTAACCGTGTGTTTTCACGTGCTTCAGACCGTTATAGTCAAGGCGT
CAGCCGTGTCATTTCCCATAAAGCTTCGGCAATGGGTGTCTATGCAGCACTCTTAGGTTTAACCGTTGGT
ATTTCCTATATTGTTCCAGGTGGTTTCGTTCCTGCGCAGGACAAACAATATTTAATTAGCTTTGCGCAGC
TACCAAACGGCGCATCATTAGATCGTACCGAAGCGGTCATTCGTAAAATGAGTGACACTGCACTTAAACA
ACCTGGTGTAGAAAGTGCAGTTGCCTTTCCTGGCCTATCAATTAACGGTTTCACCAATAGCTCAAGTGCC
GGTATTGTCTTTGTGACTTTAAAGCCATTTGATGAACGTAAGGCAAAAGACTTATCTGCAAATGCAATTG
CAGGTGCGCTCAACCAGAAATATTCAGCTATTCAAGATGCCTATATCGCGGTTTTCCCACCGCCACCAGT
GATGGGCTTAGGTACTATGGGCGGCTTTAAACTACAACTTGAAGACCGAGGTGCCTTAGGCTATTCAGCC
TTGAACGATGCTGCACAAAACTTTATGAAGGCAGCACAATCAGCCCCTGAACTGGGTCCAATGTTCTCAA
GTTATCAAATTAACGTACCTCAACTCAACGTAGATCTGGACCGTGTAAAAGCTAAACAGCAAGGCGTTGC
TGTGACAGATGTTTTCAATACTATGCAGATTTATTTAGGTTCTCAGTACGTTAACGACTTTAACCGCTTT
GGACGTGTTTATCAGGTTCGTGCACAAGCCGATGCGCCTTTCCGTGCTAACCCTGAAGATATTTTGCAGC
TTAAAACCCGTAATAGTGCCGGACAAATGGTGCCATTATCTTCATTGGTGAATGTAACTCAAACCTATGG
TCCTGAAATGGTCGTTCGTTATAACGGTTACACATCAGCAGATATTAACGGTGGCCCTGCCCCAGGTTAT
TCATCTAGCCAAGCAGAAGCTGCGGTTGAACGTATTGCTGCACAAACTCTACCGCGTGGTATCAAGTTTG
AATGGACAGATTTAACTTATCAAAAAATCTTGGCTGGTAATGCTGGACTTTGGGTATTCCCTATTAGCGT
ATTACTCGTGTTCTTAGTGTTAGCTGCTCAGTATGAAAGCTTAACCCTACCATTAGCAGTTATCTTAATT
GTACCAATGGGAATCTTAGCGGCTCTGACAGGTGTCTGGTTGACAGCTGGAGATAACAACATCTTTACTC
AAATCGGTCTAATGGTACTGGTCGGGCTAGCCTGTAAAAATGCCATCTTAATTGTCGAATTTGCGAGGGA
ACTTGAAATGCAAGGTGCGACTGCCTTTAAAGCAGCCGTTGAAGCAAGTCGTCTACGTTTACGCCCAATT
TTAATGACCTCTATTGCATTTATTATGGGTGTAGTGCCACTGGTTACTTCAACTGGCGCAGGTTCTGAAA
TGCGACATGCGATGGGTGTTGCCGTATTCTTCGGTATGATCGGTGTAACATTCTTTGGTTTATTCCTCAC
CCCGGCCTTTTACGTTCTGATTCGTACCCTCAACAGCAAACATAAACTGCATTCTGCGGCAGTTCATGAA
GCGCCGTTAGCTAGCCCACATGATCATTAA
>NZ_AFDN01000001.1:2103830-2105281 Acinetobacter baumannii Canada BC-5 Contig569, whole genome shotgun sequence
TTGGTGATTACATCAAAACAAAACTGGTTGTTGTCCTCACTCATGGGAAGCCTGCTCCTTGCAGGCTGCT
CATTGGCCCCAGAATATCAACCTGCAAAAGTTATAGTGCCAGTCAAATTCAAAGAATCTGACCCCAAACT
TGAAGATAATAACTGGAAGATTGCCCAACCTGCTGATCAGCAAACTCGTGGTGAATGGTGGCGCATTTAC
AATGATGCTCAACTGAATGAACTTGAACAGCAAGCTATCGCGGGCAACCAGAACCTAAAAGCGGTGGCAG
CAAATATTCAGGCTTCACGTGCATTACGTTCGGCAGCTCAAGCTGAACGCTTACCAAGTATTGATGCCGG
ATTTGGGCCAACCCGCCAAAAGCCGTCTCCGGCTTCACTCGGTTTAGATGACAATGCACATACTTCGGCT
CAAACCTTATGGCGAGCTCAAGCCAATGTTTCATATGAGCTCGATTTATTTGGTCGTGTAGCAAGTAGTG
TCAACGCAGCAACAGCGGATCTACAGCAACAAGAGGCACTATATCAGTCGGCACTTTTAGCTCTACAAGC
GGATGTAGCTCAAGGTTATTTTCTGATACGTCAACTTGATACCGAACAGGCAATTTATAACCGTACAATC
AAATTATTAGGTGAAACACGAGATTTAATGCAGCTTCGTTTTAAAAACGGACTGGTCAGTGAATTAGATG
TTTCTCGTGCACAAACCGAACTTGCTACCGCACAAACCACTGCCCTAAATATTGCTCGTAACAGAGCCAG
TGCAGAACATGCGCTTGCAGTCTTATTAGGAAAACCACCAGCAGACTTTAACTTGGCAGTTCAACCTTTA
ACTGCAAATAGTATCCGTCTCCCTGCCGGTTTGCCGTCAACTTTACTTGAAAGACGACCCGATATTGCGG
CTGCAGAGCGTGCAATGGCAGCAGATAATGCGCGTATTGGAATTGCTCGTGCAGCATTTTTCCCAAAACT
CAGTCTTACAGGAGCTTTAGGTTATGAATCTTCAAGTTTAAGCGAGTTGGGTAAATGGTCGAGTCGGACT
TTTTTACTAGGACCTGTCGCTGGTACTATTTTGTCGTTACCTTTATTTGATGGTGGACAACGTAAAGCAG
GCGTTGCTCAAGCAAGAGCGGCTTATGAGGAAAGCGTCGCCAACTATAGACAAACTGTACTGAATGCATT
TCGCGAAGTTGAAAATGGTTTATCTGATCAAAGAATTCTCGATCAGCAAATTCAGGCTCAAAACCAAGCA
CTCTCCTCTTCTCGTCATGCCAATCAACTTTCTCATTTACGTTATCGAGAAGGTGCTATTAGCTATCTTG
ATGTCATTGATTCTGACCGCACTATTTTGCAACAAGAACAATTAGCAGCTCAGCTGAAAGGCAGCCAAAT
CATTGCAAGCATCAATTTAATCCGTGCTTTAGGGGGCGGTTGGAGTAGTTAA
>AY769962.1:1172-2422 Acinetobacter baumannii strain BM4454 adeIJK drug efflux gene cluster, complete sequence
ATGATGTCGGCTAAGCTTTGGGCACCAGCCCTTACTGCTTGCGCATTAGCAACAAGTATCGCGCTTGTTG
GTTGTAGCAAAGGCTCCGATGAGAAACAGCAAGCTGCTGCTGCTCAGAAAATGCCGCCTGCAGAAGTAGG
TGTTATTGTTGCTCAACCACAAAGTGTTGAACAAAGCGTTGAGCTTTCAGGCCGTACTTCAGCATATCAA
ATTTCTGAAGTTCGTCCTCAGACAAGTGGCGTGATTTTAAAACGCTTATTTGCTGAAGGAAGCTATGTTC
GTGAAGGTCAGGCGCTTTATGAGCTCGACTCTAGAACGAACCGTGCAACGTTAGAAAATGCAAAAGCATC
ACTCCTACAACAACAGGCAAATCTAGCTTCACTACGTACCAAGTTAAATCGTTATAAACAACTTGTTTCT
AGTAATGCTGTGTCTAAACAGGAATATGATGACTTACTTGGTCAAGTCAATGTTGCAGAAGCACAAGTTG
CAGCAGCTAAGGCTCAAGTAACAAATGCAAATGTAGATCTTGGTTATTCTACAATTCGCTCTCCTATTTC
TGGCCAATCTGGTCGTTCTTCAGTAACGGCTGGTGCTTTGGTTACTGCAAACCAGACTGACCCGTTGGTA
ACGATTCAACAGTTAGATCCTATCTATGTTGATATTAATCAGTCTAGTGCTGAGTTATTGCGTTTACGTC
AACAACTAAGTAAAGGCAGTTTAAATAACAGTAACAACACGAAAGTAAAATTAAAGCTTGAAGATGGTTC
TACCTATCCAATCGAAGGGCAACTTGCTTTCTCTGACGCTTCTGTAAACCAAGATACAGGAACAATTACA
TTACGTGCCGTATTCTCTAACCCGAATCATTTATTGCTTCCGGGTATGTATACCACTGCGCAAATTGTTC
AGGGCGTTGTTCCAAATGCTTACCTGATTCCTCAAGCTGCCATTACTCGTTTACCTACAGGGCAAGCTGT
AGCGATGCTTGTTAATGCTAAAGGGGTTGTTGAGAGTCGTCCTGTTGAAACCTCTGGTGTTCAAGGACAA
AATTGGATTGTGACTAACGGCTTAAAAGCCGGCGATAAAGTCATTGTTGATGGTGTTGCCAAAGTTAAAG
AAGGGCAAGAAGTATCAGCAAAACCTTATCAAGCTCAACCAGCAAACTCTCAAGGTGCAGCACCAAATGC
TGCGAAACCGGCTCAATCAGGTAAACCTCAAGCAGAACAGAAAGCAGCTTCAAATGCATAA
>AY769962.1:2435-5611 Acinetobacter baumannii strain BM4454 adeIJK drug efflux gene cluster, complete sequence
ATGGCACAATTTTTTATTCATCGCCCCATATTTGCGTGGGTGATTGCATTAGTCATTATGTTGGCGGGTA
TTCTTACGCTAACAAAAATGCCTATTGCACAATATCCAACGATTGCACCACCAACCGTAACGATTGCTGC
GACTTATCCTGGTGCATCGGCTGAAACAGTTGAAAATACTGTAACCCAGATCATTGAACAACAAATGAAT
GGTCTTGATGGCTTACGTTATATTTCATCTAACAGTGCTGGTAATGGTCAGGCATCTATTCAATTAAACT
TTGAACAAGGTGTTGACCCTGATATTGCACAGGTTCAAGTTCAAAACAAATTGCAATCTGCAACTGCGCT
TTTACCTGAAGATGTACAACGTCAAGGTGTAACAGTTACTAAATCTGGTGCGAGCTTCTTGCAAGTTATT
GCATTCTATTCACCAGATAACAACCTGTCAGACTCTGACATTAAAGACTACGTAAACTCGTCAATTAAAG
AACCGCTTAGCCGTGTTGCCGGTGTTGGTGAGGTACAGGTCTTCGGTGGCTCATACGCAATGCGTATCTG
GCTTGATCCAGCTAAATTAACAAGCTATCAACTTACTCCTAGTGATATTGCAACTGCCTTACAAGCGCAG
AACTCGCAAGTTGCCGTAGGTCAGTTAGGTGGTGCTCCGGCTGTACAAGGTCAAGTTCTTAACGCAACAG
TAAATGCACAAAGCTTATTGCAGACTCCTGAACAGTTTAAAAATATCTTCTTAAAGAACACAGCATCAGG
TGCTGAGGTTCGATTAAAAGATGTTGCTCGCGTAGAATTAGGTTCGGATAACTATCAATTCGACTCGAAG
TTTAACGGTAAACCGGCAGCTGGTCTTGCAATTAAAATTGCAACAGGTGCTAACGCACTCGACACAGCCG
AAGCAGTTGAACAACGTTTATCTGAACTACGTAAGAACTATCCAACAGGTCTTGCAGATAAACTGGCTTA
TGACACGACTCCATTTATCCGTCTTTCAATTGAAAGTGTAGTACACACATTAATTGAAGCCGTGATTTTG
GTATTCATTGTCATGTTCCTATTCTTACAAAACTGGCGTGCAACGATTATTCCAACGCTTGCAGTTCCAG
TAGTTGTATTAGGTACATTTGCGGTCATTAATATCTTTGGCTTCTCAATTAACACCTTAACCATGTTCGC
TATGGTATTGGCAATCGGTCTTCTGGTCGACGACGCCATTGTTGTAGTCGAAAACGTTGAACGTGTGATG
AGTGAAGACCATACCGATCCGGTTACGGCCACTTCTCGCTCAATGCAGCAGATTTCTGGTGCGTTAGTAG
GTATTACCAGCGTATTGACAGCGGTATTCGTACCAATGGCTTTCTTTGGTGGTACAACAGGTGTAATTTA
CCGCCAGTTCTCGATTACCCTTGTAACTGCAATGGTTCTGTCGTTAATTGTAGCGTTGACGTTCACACCG
GCACTTTGTGCAACTATCTTGAAACAGCATGATCCTAATAAAGAACCAAGCAATAATATCTTTGCGCGTT
TCTTTAGAAGCTTTAACAATGGTTTTGACCGCATGTCGCATAGCTACCAAAATGGTGTTAGCCGCATGCT
TAAAGGCAAAATCTTCTCTGGCGTGCTCTATGCTGTTGTAGTTGCCCTTTTAGTCTTCTTGTTCCAAAAA
CTCCCGTCTTCATTCTTACCAGAAGAAGATCAGGGTGTGGTCATGACACTTGTACAATTACCACCAAATG
CAACGCTTGACCGTACCGGTAAAGTGATTGATACCATGACTAACTTCTTTATGAATGAAAAAGATACCGT
GGAATCTATTTTCACTGTTTCTGGTTTCTCATTCACAGGTGTTGGTCAAAACGCGGGTATTGGCTTCGTT
AAGTTGAAAGACTGGAGCAAACGTACGACACCAGAAACTCAAATTGGTTCATTGATTCAGCGTGGTATGG
CATTAAATATGATCATTAAAGATGCATCATACGTTATGCCGTTACAGCTTCCAGCAATGCCTGAACTTGG
TGTAACTGCCGGATTTAACTTGCAGCTTAAAGATTCAAGTGGTCAAGGCCATGAGAAACTGATTGCAGCT
CGTAACACGATTTTAGGTTTGGCATCACAAGATAAACGTCTTGTAGGTGTGCGTCCAAATGGTCAGGAAG
ATACTCCTCAGTATCAAATTAATGTAGATCAGGCTCAAGCTGGTGCTATGGGCGTTAGTATTGCCGAAAT
CAACAATACAATGCGTATTGCATGGGGTGGCTCATACATTAACGATTTCGTTGACCGTGGTCGTGTGAAA
AAAGTTTATGTTCAAGGTGATGCGGGCAGCCGTATGATGCCTGAAGACTTAAACAAATGGTATGTACGTA
ATAACAAAGGTGAGATGGTTCCATTCTCGGCATTTGCTACAGGCGAATGGACGTATGGTTCTCCACGTCT
CGAACGTTATAACGGCGTGTCATCGGTTAACATTCAAGGTACACCTGCACCTGGCGTGAGCTCTGGTGAT
GCCATGAAAGCAATGGAAGAAATTATTGGTAAGTTACCATCTATGGGCTTACAAGGTTTCGACTATGAGT
GGACAGGCTTATCACTTGAAGAACGTGAGTCTGGTGCTCAAGCGCCGTTCTTATACGCACTTTCATTGTT
AATCGTATTCCTTTGCTTGGCTGCACTATATGAAAGCTGGTCAATTCCGTTCTCGGTTTTACTTGTGGTA
CCACTTGGTGTCATTGGTGCAATCGTATTGACCTACTTGGGCATGATTATTAAAGGAGATCCAAATCTCT
CAAATAACATTTACTTCCAGGTAGCGATTATTGCGGTTATCGGTCTTTCTGCAAAAAATGCGATCTTGAT
TGTTGAATTCGCAAAAGAATTGCAGGAAAAAGGTGAAGATCTACTTGATGCAACCTTACATGCTGCAAAA
ATGCGTTTACGTCCAATTATCATGACCACCCTTGCCTTCGGTTTCGGTGTACTTCCACTTGCACTTTCAA
CAGGTGCCGGTGCAGGAAGTCAGCACTCTGTAGGCTTTGGTGTACTTGGTGGCGTACTCAGCGCGACGTT
CTTAGGAATCTTCTTTATCCCTGTATTCTATGTGTGGATTCGTAGTATGTTTAAGTACAAACCAAAAACC
ATAAACACTCAGGAGCATAAATCGTGA
>AY769962.1:5611-7065 Acinetobacter baumannii strain BM4454 adeIJK drug efflux gene cluster, complete sequence
ATGCAAAAAGTATGGTCTATTTCAGGTCGTAGCATTGCGGTGTCTGCACTTGCGCTTGCTTTGGCAGCTT
GTCAAAGCATGCGCGGCCCAGAACCAGTCGTGAAAACCGATATACCACAAAGCTATGCATATAACAGCGC
TTCTGGTACGTCTATTGCTGAACAGGGTTATAAACAGTTCTTTGCTGACCCGCGTTTGCTTGAAGTGATT
GATTTGGCTCTTGCCAATAACCGTGACTTACGTACAGCAACGCTCAATATTGAACGTGCTCAACAGCAAT
ATCAGATTACACAGAACAACCAGCTTCCAACAATCGGAGCAAGTGGTAGTGCAATTCGTCAGGTTTCTCA
AAGCCGTGATCCGAATAACCCCTACTCTACTTATCAAGTAGGTTTGGGTGTAACTGCTTATGAGCTAGAT
TTCTGGGGTCGTGTTCGTAGCCTCAAAGATGCTGCTTTAGATAGTTATCTTGCAACACAAAGTGCTCGTG
ATTCGACTCAAATCAGTCTGATTAGCCAAGTTGCTCAAGCATGGTTAAATTATTCGTTTGCAACAGCAAA
CTTAAGACTGGCAGAGCAAACGCTTAAAGCACAGTTAGATTCTTACAATCTCAACAAAAAACGTTTTGAT
GTAGGTATTGACAGTGAAGTTCCATTACGTCAAGCACAGATTTCTGTAGAAACTGCGCGTAATGATGTAG
CGAACTACAAAACTCAAATTGCTCAAGCACAAAACTTGTTGAACTTGCTTGTAGGCCAACCTGTTCCACA
AAACTTGTTACCTACACAACCTGTAAAACGCATTGCTCAACAAAATGTGTTTACTGCCGGTTTACCAAGT
GACTTGTTAAATAACCGTCCGGATGTAAAAGCTGCTGAATACAACTTAAGCGCTGCGGGTGCGAATATCG
GTGCTGCAAAAGCACGTTTATTCCCAACCATTAGCTTAACGGGTTCGGCTGGTTATGCATCAACTGACTT
AAGTGATCTATTTAAGTCTGGTGGTTTTGTATGGTCAGTTGGTCCAAGCTTAGATTTACCAATCTTTGAC
TGGGGTACACGCCGTGCCAATGTAAAAATTTCTGAAACCGATCAGAAAATTGCATTGTCTGATTATGAAA
AATCAGTTCAGTCGGCGTTCCGTGAAGTTAATGACGCGCTTGCAACTCGTGCCAATATTGGTGAGCGTTT
AACAGCACAACAACGTCTAGTAGAAGCAACTAACCGCAACTACACACTTTCAAATGCCCGCTTCCGTGCC
GGTATTGATAGTTACTTGACTGTTCTTGATGCACAGCGTTCTTCATATGCAGCTGAACAAGGTTTGTTAT
TGCTTCAACAAGCAAACTTAAACAACCAAATCGAGTTATACAAAACTCTAGGTGGTGGTTTAAAAGCAAA
TACTTCAGATACAGTGGTTCACCAACCATCTAGTGCTGAACTTAAAAAGCAATAA
>KR297239.1:c1428-415 Acinetobacter baumannii strain BM4587 AdeL, AdeF, AdeG, and AdeH genes, complete cds
ATGAGAGTATTCAACAAAGTTGTTGAAACAAATAGTTTCAGTTTAGCAGCTGATAGTTTGGGTTTACCGC
GTGCTTCTGTGACTACAACCATTCAGGCTTTAGAGAAGCATTTACAAGTTCGATTGCTTAATCGGACAAC
ACGAAAAATTAGTCTCACACCGGATGGCGCCGTATATTATGATCGGACAGCCCGTATTTTAGCGGATGTT
GCCGATATTGAATCTTCTTTTCATGATGCAGAGCGGGGGCCAAGAGGTCAGCTTCGTATTGATGTGCCTG
TATCGATTGGACGTTTAATTTTAATTCCAAGGCTCCGTGATTTTCATGCACGCTATCCTGATATTGATTT
AGTGATTGGTCTGAACGACCGACCTGTAGACTTGGTTGGAGAAGCGGTTGATTGTGCAATTCGGGTGGGT
GAATTAAAAGATTCAAGCTTAATTGCGCGTCGTATCGGAACTTTCCAGTGTGCAACAGCTGCTTCACCGA
TTTATTTAGAAAAATATGGCGAACCTACCTCAATTGAAGATTTGCAAAAAAATCATAAAGCGATTCACTT
CTTTTCAAGCCGTACCGGACGCAACTTCGATTGGGACTTTGTGGTTGATGATTTAATTAAAAGTGTGTCA
GTACGTGGACGTGTTTCGGTAAATGACGGTGATGCTTATATCGACTTGGCTTTGCAAGGTTTTGGTATAA
TTCAAGGCCCACGTTATATGCTCACCAACCATTTAGAATCAGGTTTGTTAAAAGAGGTATTGCCTCAGTG
GACGCCAGCACCGATGCCGATTTCAGCAGTTTATCTTCAAAATCGTCATTTATCGCTTAAAGTAAAAGTG
TTTGTAGATTGGGTCGCTGAACTTTTTGCAGGCTGTCCATTACTTGGCGGTACAGCTTTACCTTTCGACC
AGAAATGTGAATTTGCCTGTGATAAAGAAACTGGTCATGAATATACAATTCGTACTTTGGTCGAGCAGCA
TAATATTGCTGAAGCTTATACGCTCAAAACTTAA
>NC_011586.2:2409530-2410183 Acinetobacter baumannii AB0057, complete genome
ATGCATGATCCAGTCCTTGAGTCACATCATCTCGTATGTGAGAAACCCCAAACACGCCGCGGTATAGAAC
GTCGTTTAGCTCTATTGCTAAGCGCAACCGAGCTGTTTTTGGAAAAAGGATATGATGCTGTCTCTCTTGA
CGACATCGTTAATCATGCTGGTGGTTCAAAAACCTCTATTTATAAATACTTTGGTAATAAAGATGGCTTA
TTTACTGCAATCTGCGATTATCGCCGTGAAATGTTTTTTAAAGATATCTGTATTGCATTTCAACCAGAGC
AAACTTCTTTAAAAGATTATTTAATCCAAACTCTCATCCGTTTTTATAAGCACATTATTCAACCTGAACA
TATTGCCTTTTTACGTTTAGTTATTGAACAAACTCAATGTAATGCAACTTTGAGCCAATACTTATATGAA
AAGTGTGCTCTGGATGTCCAAAATACAATTGCTCAAGCCTTACTCATATCTCATCAATCAGGTGAAATTA
CCTGTACATCTCCTGATCATTCCTCTCTTATGTATTTTGGAATTTTACGTGATATTGAATGGCGAATGAT
TATGGGAATGCCTCTCCCACCTAATGAAACAGAAGTCATTGATTATATTAACTATTGTGTTGATATTTTC
TTAAAGGGCCATCATAAAGTCTAA
>AF370885.1:c3293-2607 Acinetobacter baumannii BM4454 ade drug efflux gene cluster, complete sequence
ATGTTTGATCATTCTTTTTCTTTTGATTGCCAAGATAAAGTTATTCTTGTGGTAGAAGATGACTACGATA
TTGGCGACATTATTGAAAATTATTTAAAACGTGAAGGCATGAGTGTTATTCGGGCTATGAATGGAAAACA
AGCGATTGAATTGCATGCGAGCCAACCCATCGATTTAATTTTACTTGATATTAAATTACCCGAATTAAAC
GGTTGGGAAGTATTAAATAAAATACGCCAAAAAGCTCAGACTCCCGTGATCATGTTGACGGCGCTAGATC
AAGATATTGATAAAGTTATGGCATTACGCATAGGTGCAGATGACTTTGTGGTGAAGCCTTTTAACCCAAA
TGAAGTCATCGCTAGAGTTCAGGCAGTCTTAAGACGTACTCAGTTTGCAAACAAAGTAACTAATAAAAAT
AAACTCTATAAAAATATTGAAATTGATACCGACACTCATAGCGTTTATATACACTCTGAGAATAAGAAGA
TCTTGCTTAATCTGACGCTGACTGAATATAAAATTATTTCATTCATGATTGACCAACCTCATAAAGTTTT
TACGCGCGGAGAACTTATGAATCACTGCATGAATGATAGCGATGCACTAGAGCGAACCGTAGATAGCCAT
GTAAGTAAGCTGAGAAAAAAACTAAAAGAAACAAGGCATATTTCAAATGTTAATTAA
>AF370885.1:c2516-1443 Acinetobacter baumannii BM4454 ade drug efflux gene cluster, complete sequence
ATGAAAAGTAAGTTAGGAATTAGTAAGCAACTTTTTATTGCCTTAACTATTGTAAATTTAAGCGTTACGC
TATTTTCTGTAGTACTGGGTTATGTCATTTATAACTATGCGATTGAAAAAGGCTGGATTAGTTTAAGCTC
ATTTCAACAAGAAGATTGGACCAGTTTTCATTTTGTAGACTGGATTTGGTTAGCCACTGTTATCTTTTGC
GGCTGTATTATTTCATTAGTGATTGGCATGCGCCTCGCAAAGCGTTTTATTGTGCCAATTAACTTCTTAG
CCGAAGCAGCAAAAAAAATTAGTCACGGCGACCTCTCTGCTAGAGCTTACGATAATAGAATTCACTCCGC
CGAAATGTCGGAGCTTTTATATAATTTTAATGATATGGCTCAAAAGCTAGAGGTTTCTGTTAAAAATGCG
CAGGTTTGGAATGCAGCCATCGCACATGAGTTAAGAACGCCTATAACGATATTACAAGGTCGTTTACAAG
GCATCATCGACGGTGTTTTTAAACCTGATGAAGTCCTATTTAAAAGCCTTTTAAATCAAGTTGAAGTTTT
ATCTCACTTAGTCGAAGACTTACGGACTTTAAGCTTAGTAGAGAACCAGCAACTCCGGTTAAATTATGAA
TTGTTTGACTTTAAGGCGGTAGTTGAAAAAGTTCTTAAAGCATTTGAAGATCGTTTGGATCAAGCTAAGC
TAGTACCAGAACTTGACCTAACTTCCACTCCTGTATATTGCGACCGCCGTCGTATTGAGCAAGTTTTAAT
TGCTTTAATTGATAATGCTATACGCTATTCACATGCAGGCAAACTTAAAATTTCCTCGGAAGTGGTATCA
CAAAACTGGATATTAAAAATTGAGGATGAAGGCCCCGGCATTGCAACCGAGTTCCAAGACGATTTATTTA
AGCCTTTCTTTAGATTAGAAGAATCAAGGAATAAAGAATTTGGCGGCACAGGTTTAGGTCTTGCTGTTGT
ACATGCAATTATTGTGGCACTGAAAGGCACTATTCAATATAGCAATCAAGGCTCGAAAAGTATTTTCACC
ATAAAAATTTCTATGAATAACTAA
>GQ338837.1 Acinetobacter baumannii strain AC0037 AdeT1 gene, complete cds
GTGTTTGACCCCATTGGTAAATCGGGAGACGCTTTCGCTTTAGCCAAAGATTATGCACTTGAAGCCAAAA
ATTGGGGAGCTGATCTATCTTTAAAAGCATATGTTGATGAACGTGTAGCTGCCGAAGATTTGAAAGTTGG
AAAATGTGATGGCGCTATTATTAGCGGTTTACGTGGCCGTCAGTTTAATAAATACACAGGATCTTTAGAT
GCTGTTGGTGCATTAACAAATATGAAAACGGCAATTAATGCCTATAAGCTGTTGTCCTCACCAATGGCCG
CAAAAAACATGGTGGTAGGCCCTTATGAGATTGCAGGATTAGGCACAATTGGACCAGCCTATTTATTTGT
AAATGATAGAAGTATAAATACTCTCGCGAAGGCTGCCGGTAAAAAAATTGGGGTATTTAAATACGACGAA
GCCCAACCAAAGCTTGTTCAACATGTCGGTGGTCAGGCTGTATCGGTAGACGTTACCAATGCCGGTGCAA
AATTTAATAACCATGAAATTGATATTGTGCCCGCTCCTATTGTTGCGTTTAAACCTTTTGAACTCTACAA
AGGTTTAGGTGAGAAAGGAGCAATTGTTCGTTTTCCTTTGACTCAAATTTCGGCAGATTTCATTATTCGT
AAAGATCAGTTTCCAGCAGGTTTTGGGCAAAAGTCTCGAACTTGGGTAGCCAGCCAACTCAATAGAACAT
TTGGTATTATTGCCAAATATGAAAGTGATATTCCTTCAAAATATTGGATGGATATTCCTAAAAATGAACA
ATTAAACTATATGAAAATGATGCGCGAGGCTCGTATACAGCTAACCAAAGCAGGTATTTATGACCCTAAA
ATGATGAATTTTTTGAAAAAAGTAAGATGTAAAGAAAACCCAAGTAATTTTGAATGTGCATTAAACGATG
AATGA
>GQ338838.1 Acinetobacter baumannii strain AC0037 AdeT2 gene, complete cds
ATGGGTAGTACCTCAGGTATTGGTCTTATACCCAATAACCGGACTGCACGAAATCTATTGCAGCTTTTAA
ATCATCCTACAATTGAGAAAAGATTAATTAATAAAGACTATGAAGCAGTCGGTATGATTCCGGTTGGAAC
TGCAAATATGGTCATGAAAACCAAAAAAATATCAAAAGTGGCACAGCTTAGAGGTCAACGAATTGGAGTT
CTGGCCAATAATCCGCCACAACAAGCTTTGGTGAGAAGTGTAGGTGCGCAGCCGGTATATGTTGATTTAT
CGAATGCGATTGCGCAATTTCAACAAAATAAAATCGATATTATGCCAGCGCCTGTTTATGGTCTTTTGCC
TTATAACCTACAGAAAGATTTTGGGCCAGATACTCAGGTAATTAATTTTCCTTTGGCGTATTTCGGGGTA
AATATAATTATTAAACCGCAAGCTTATCCAGCCAACTTTGGACGAAAAATTCGGGCTTGGTTTGTCCAAA
ATAGTCAATTATTAACGAATCGAGCTATACAATGGGAAAACCATTTACCAGCCTATTATTGGGTTGACGT
TTCTTTTTACGAAAAGCAGAGCTATGACATTATGGTGGCAAAAATACGCAATCAATATGTTCGCTCCGGT
TATTACGATGCCTACTTTGTGGAGCTAATGAAACGCTTACGTTGTATTGATGATCCGCGTTACTTTGAAT
GTCCAATGAGTAGATAA
>AF147719.1:1020-2210 Pseudomonas aeruginosa transcriptional regulator (amrR), putative membrane fusion protein (amrA), and putative RND transporter (amrB) genes, complete cds
ATGCACATCCAATGGACCGGCTCGCTGCGCGGGCTGCTGGCGGCCCTGGTCGCCCTATTCCTGCTGGGCT
GCGAAGAAGCAGCGGACGCCGGGAAGACTGCGGAGGCCCCCGCCGAGGTCGGCGTGATCGTCGCCAGGCC
GGCGCCTATCGGCATCACCAGCGAGCTGCCCGGACGCCTGGAAGCGTACCGCCAGGCTGAAGTGCGGGCG
CGCGTCGCCGGCATCGTCACCCGTCGCCTGTACGAGGAAGGCCAGGACGTCCGCGCCGGCACCGTGCTGT
TCCAGATCGACCCTGCGCCCTTGAAGGCGGCCCTGGACATCAGCCGCGGCGCCCTGGCCCGGGCCGAGGC
CAGCCACGCGGCGGCGGCCGACAAGCTCAAGCGCTACGCCGACCTGATCAAGGACCGCGCCATCAGCGAA
CGCGAGTACACCGAAGCGCAGACCGACGCGCGCCAGGCCCTGGCGCAGATCGCCTCGGCCAAGGCCGAAC
TGGAGCAGGCCCGCCTGCGCCTGGGCTACGCCACGGTCACCGCGCCGATCGACGGCCGCGCGCGGCGTGC
GCTGGTCACCGAAGGCGCGCTGGTCGGCGAGGACTCGCCGACACCGCTGACCCGCGTCGAGCAGATCGAT
CCGATCTACGTGAACTTCTCCCAGCCGGCCGGCGAAGTCGCCGCCATGCAGCGGGCGATCCGCGAAGGCC
AGGTGAAGGGTGTCGCCGACAAGGACATCGCCGTGCGCCTGGTCCTGGCCGACGGCAGCGAGTACCCGCT
GGCCGGCGAGCTGCTGTTCTCCGACCTGGCGGTCGACCCCGGCACCGACACCATCGCCATGCGTGCCCTG
TTCCGCAATCCGCATCGCGAATTGCTGCCCGGCGGCTACGTGCAGGTGCGCCTGCAGCGCGCGGTGAACC
CGCAGGCGATCACCGTCCCGCGCGACGCGCTGATCCGTACCGCCCAGTCCGCCGTGGTCAAGGTGGTCAA
CCCAAAGGGCTTGGTGGAAGACGTGGAGGTCCGCGCCGACACCCTGCAGGGCCGCGACTGGATCATCAGC
CGCGGGCTCAAGGGCGGCGAGTGGGTGATCGTCGAGAACGCCGCCCAGCATGCCGCCGGCTCCAGCGTCC
AGGCGGTGGTCCGCCAGCCGGCCAGCGCCGACGCCCCCTCACCGCTGGCCGCCTCGCCGGCGGGCCAGTG
A
>AF147719.1:2226-5363 Pseudomonas aeruginosa transcriptional regulator (amrR), putative membrane fusion protein (amrA), and putative RND transporter (amrB) genes, complete cds
ATGGCTCGTTTCTTCATTGACCGGCCGGTCTTCGCCTGGGTGATCTCCCTGCTGATCGTGCTCGCCGGGG
TCCTGGCGATCCGCTTCCTGCCGGTCGCCCAGTACCCGGACATCGCGCCGCCGGTGGTCAACGTCAGCGC
CAGCTATCCCGGCGCCTCGGCCAAGGTGGTCGAGGAAGCGGTGACCGCGATCATCGAGCGCGAGATGAAC
GGCGCGCCCGGCCTGCTCTACACCAAGGCCACCAGCAGCACCGGCCAGGCCTCGCTGACCCTGACCTTCC
GCCAGGGCGTGAACGCCGACCTCGCCGCGGTGGAAGTGCAGAACCGCCTGAAGATCGTCGAGTCGCGCCT
GCCCGAATCGGTGCGGCGCGACGGCATCTACGTGGAGAAGGCGGCGGACAGCATCCAGCTGATCGTTACC
CTTACCTCCTCCAGCGGCCGCTACGACGCCATGGAGCTGGGCGAGATCGCCTCGTCCAACGTGTTGCAGG
CGCTGCGCCGGGTGGAGGGCGTGGGCAAGGTCGAGACCTGGGGCGCCGAGTACGCCATGCGCATCTGGCC
CGACCCGGCCAAGCTGACCTCGATGAACCTCAGCGCCAGCGACCTGGTCAACGCCGTGCGCCGGCACAAC
GCCCGCCTCACCGTGGGCGACATCGGCAACCTCGGGGTCCCCGACTCGGCGCCGATCAGCGCCACGGTGA
AGGTCGACGACACCCTGGTGACGCCCGAGCAGTTCGGCGAAATTCCGCTGCGCATCCGCGCCGACGGCGG
CGCGATCCGCCTGCGCGACGTGGCCCGCGTCGAGTTCGGCCAGAGCGAGTACGGCTTCGTCTCGCGGGTC
AACCAAATGACCGCCACCGGCCTGGCGGTGAAGATGGCGCCCGGCTCCAACGCGGTGGCCACCGCCAAGC
GCATCCGCGCCACCCTCGACGAGCTGTCGCGCTACTTCCCGGAGGGCGTGAGCTACAACATCCCCTATGA
CACCTCGGCGTTCGTCGAGATCTCGATCAGGAAGGTGGTCAGCACCCTGCTCGAGGCGATGCTGCTGGTG
TTCGCCGTGATGTACCTGTTCATGCAGAACTTCCGCGCCACCCTGATCCCGACACTGGTGGTGCCGGTGG
CCCTGCTGGGCACCTTCACGGTGATGCTCGGCCTGGGCTTCTCGATCAACGTGCTGACCATGTTCGGCAT
GGTCCTGGCGATCGGCATCCTGGTGGACGACGCGATCATCGTGGTGGAGAACGTCGAGCGGCTGATGGCC
GAGGAAGGCCTGTCGCCGCACGACGCCACGGTCAAGGCGATGCGCCAGATCAGCGGGGCCATCGTCGGCA
TCACCGTAGTGCTGGTCTCGGTGTTCGTGCCGATGGCGTTCTTCAGCGGCGCGGTGGGCAACATCTACCG
CCAGTTCGCGGTGACCCTGGCGGTCTCCATCGGCTTCTCGGCGTTCCTCGCGCTGTCGCTGACCCCGGCC
CTGTGCGCCACCCTGCTGCGCCCGATCGACGCCGACCACCACGAGAAGCGCGGCTTCTTCGGCTGGTTCA
ACCGCGCCTTCCTGCGCCTGACCGGACGCTACCGCAACGCGGTGGCCGGCATCCTCGCCCGGCCGATCCG
CTGGATGCTGGTCTACACCCTGGTCATCGGCGTGGTCGCCCTGCTCTTCGTGCGCCTGCCGCAGGCGTTC
CTGCCGGAAGAGGACCAGGGCGACTTCATGATCATGGTGATGCAGCCCGAAGGCACGCCGATGGCGGAGA
CCATGGCCAACGTCGGCGACGTCGAGCGCTACCTGGCGGAGCACGAACCGGTGGCCTACGCCTATGCGGT
CGGCGGCTTCAGCCTGTACGGCGACGGCACCAGCTCGGCGATGATCTTCGCCACCCTGAAGGACTGGTCG
GAACGCCGGGAGGCCAGCCAGCACGTCGGCGCCATCGTCGAGCGCATCAACCAGCGCTTCGCCGGCCTGC
CCAACCGTACGGTGTATGCGATGAACTCGCCGCCGCTGCCGGACCTGGGTTCCACCAGCGGCTTCGACTT
CCGCCTGCAGGACCGTGGCGGGGTTGGCTACGAGGCCCTGGTCAAGGCCCGCGACCAGTTGCTGGCGCGC
GCCGCCGAGGACCCGCGCCTGGCCAACGTGATGTTCGCCGGCCAGGGCGAGGCGCCGCAGATCCGCCTGG
ACATCGACCGGCGCAAGGCGGAGACCCTTGGCGTGAGCATGGACGAGATCAACACCACCCTGGCGGTGAT
GTTCGGCTCGGACTACATCGGCGACTTCATGCACGGCAGCCAGGTGCGCAAGGTGGTGGTCCAGGCCGAC
GGCGCCAAGCGCCTGGGCATCGACGACATCGGCCGGCTTCACGTGCGCAACGAGCAGGGCGAGATGGTGC
CGCTGGCGACGTTCGCCAAGGCCGCCTGGACCCTCGGCCCGCCGCAACTGACCCGCTACAACGGCTATCC
CTCGTTCAACCTCGAGGGCCAGGCCGCGCCGGGCTACAGCAGCGGCGAAGCCATGCAGGCGATGGAGCAA
TTGATGCAGGGACTGCCCGAGGGCATCGCCCACGAGTGGTCCGGCCAGTCCTTCGAAGAACGCCTGTCCG
GCGCCCAGGCGCCGGCGCTGTTCGCCCTCTCGGTGTTGATCGTGTTCCTCGCCCTGGCCGCCCTCTACGA
AAGCTGGTCGATCCCGCTGGCGGTGATCCTGGTGGTGCCGCTGGGCGTACTCGGCGCACTGCTCGGGGTG
AGCCTGCGCGGTCTGCCCAACGACATCTACTTCAAGGTCGGCCTGATCACCATCATCGGCCTCTCGGCGA
AGAACGCCATCCTCATCATCGAGGTGGCCAAGGACCATTACCAGGAAGGCATGAGCCTGCTGCAGGCGAC
CCTGGAGGCCGCGCGCCTGCGCCTGCGACCGATCGTCATGACCTCGCTGGCGTTCGGTTTCGGCGTGGTC
CCGCTGGCGCTCTCCAGCGGCGCCGGTTCCGGCGCCCAGGTCGCCATCGGCACCGGGGTGCTCGGCGGGA
TCGTCACCGCCACGGTACTCGCGGTGTTCCTGGTACCGCTGTTCTTCCTGGTGGTCGGGCGCCTGTTCCG
GTTGCGCAAGGCGCCGCGCACCGGCAACTCGCCCCAGATCCCCACGGAGCAAGCCTGA
>AF147719.1:c855-223 Pseudomonas aeruginosa transcriptional regulator (amrR), putative membrane fusion protein (amrA), and putative RND transporter (amrB) genes, complete cds
GTGGCCAGGAAAACCAAAGAGGAATCCCAGAAAACCCGCGACGGCATACTCGATGCCGCCGAGCGGGTTT
TCCTGGAAAAGGGCGTGGGCACCACTGCCATGGCCGACCTGGCGGACGCCGCCGGGGTTTCTCGCGGTGC
GGTCTACGGCCACTACAAGAACAAGATCGAGGTCTGCCTGGCGATGTGCGACCGCGCCTTCGGCCAGATC
GAGGTACCCGACGAAAACGCCAGGGTGCCGGCGCTGGATATCCTCCTGCGCGCCGGCATGGGCTTTCTCC
GCCAGTGCTGCGAGCCCGGTTCGGTGCAGCGGGTGCTGGAGATCCTCTACCTCAAGTGCGAACGCAGCGA
CGAGAACGAGCCGCTGTTGCGCCGCCGCGAGCTGCTCGAGAAGCAGGGGCAACGCTTCGGCCTCCGGCAG
ATCCGCCGGGCGGTGGAACGCGGCGAACTGCCGGCGCGGCTGGACGTCGAGCTGGCCAGCATCTATCTGC
AATCGCTCTGGGACGGCATCTGCGGCACCCTGGCCTGGACCGAGCGCCTGCGCGACGATCCCTGGAACCG
CGCCGAACGCATGTTCCGCGCCGGCCTCGACAGCCTGCGCAGTTCTCCCTACCTGTTGCTGGCGGACGCC
TGA
>NC_010410.1:1580523-1582001 Acinetobacter baumannii str. AYE, complete genome
ATGCAAAAAAAATGGTTAATCCTGACAATTATCGTCCTCATTTATTTACCAGTTACGATTGATGCAACGG
TGATGCATGTTGCAACACCATCTTTAAGTGCAGCATTGAATTTAACTGCCAATCAGCTTTTATGGATTAT
TGATATTTATTCGCTGATTATGGCGGGTTTGATTTTGCCGATGGGTGCACTCGGTGATCGTATTGGCTTT
AAAAAATTATTATTTATTGGAACCGCAGTTTTTGGTGTGGGTTCGTTAGCTGCGGCTTTTTCTCCAACTG
CCTATGCCTTAATTGCTTCTCGTGCTATTTTAGGCCTAGGGGCAGCTATGCTTATTCCTGCCACTTTATC
CGGTATCCGTAATGCTTTTACCGAAGAAAAGCAGAGAAATTTTGCACTTGGTATTTGGTCTACAGTAGGT
GGAGGTGGAGCAGCTTTTGGTCCATTAGTCGGTGGTTTTGTATTAGAACACTTCCATTGGGGAGCTGTAT
TCCTCATTAATATCCCGATTATTTTAGCCGTTCTAGTTATGATCGTGATGATCATTCCTAAACAACAAGA
GAAAACTGATCAGCCAATTAACTTAGGGCAAGCTTTAGTTTTGGTTGTAGCAATTTTAAGCCTCATCTAT
TCAATTAAATCGGCTATGTATAACTTTTCGGTGCTCACGGTTGTGATGTTTGTGGTGGGTATAAGCACAT
TAATTCACTTCATTCGAAGCCAAAAAAGAGCTACGACACCAATGATTGATCTGGAGTTATTTAAACATCC
AGTAATTTCTACAAGTATTGTTATGGCTGTTGTTTCCATGATTGCTTTGGTTGGCTTTGAATTATTACTG
TCTCAAGAGTTGCAGTTTGTACACGGGTTTTCTCCATTACAGGCGGCGATGTTTATTATTCCATTTATGA
TTGCAATTAGTTTAGGTGGTCCATTAGCAGGTATTTGTTTAAATAAATGGGGTTTACGTAGAGTATCGAG
CCTAGGTATTTTAGTGAGCGCGCTCAGTTTATGGGGGCTTGCTCAGCTTAATTTTTCAACCGACCACTTT
TTAGCATGGACATGTATGGTCTTTTTGGGCTTTAGCATTGAGATTGCCTTACTTGCCTCAACTGCTGCCA
TTATGTCATCTGTGCCCCCTCAAAAGGCGAGTGCAGCAGGTGCTATTGAGGGAATGGCCTATGAGCTTGG
CGCTGGCTTAGGTGTTGCTATTTTTGGTTTAATGTTGTCTTGGTTTTATAGCCGCTCAATTATTTTGCCA
GCCGAGCTTCCGTCAAACTTAATTGAAAAAGCGAGTATCTCGATTGGAGAAACCATGCAATTAGCCTCTA
ATCTTGAAAATCCTTTAGGAGGGCAATTAATTGTAGTGGCGCAGCAAGCTTTTAGCTATGCCCATAGTTG
GGTACTTACCCTCTCAGCGATCTGTTTCTTCCTTTTAACTGTATTTGTCTGGTTTAGTTTTCCGAAGAAA
GTAAATTAA
>AF183959.1:1200-2315 Pseudomonas putida arpR (arpR), periplasmic linker protein (arpA), inner membrane transporter protein (arpB), and outer membrane channel protein (arpC) genes, complete cds
ATGCAATTCAAGCCAGCCGTTACCGCTCTGGTTTCCGCCGTCGCCCTGGCAACCCTGCTCAGTGGCTGTA
AGAAAGAAGAAGCAGCGCCCGCGGCGCAGGCTCCTCAGGTCGGCGTCGTGACCATCCAGCCGCAAGCCTT
CACCCTCACCTCGGAATTGCCGGGGCGAACCAGTGCCTACCGCGTCGCCGAAGTGCGCCCGCAGGTCAAC
GGCATCATCCTCAAGCGCCTGTTCAAGGAAGGCAGTGAGGTCAAGGAAGGCCAGCAGTTGTATCAGATCG
ACCCTGCCGTGTACGAAGCCACCCTGGCCAATGCCAAGGCCAACCTGCTGGCTACACGCTCACTGGCCGA
ACGCTACAAGCAGCTGATTGACGAACAGGCCGTCTCCAAACAGGAATACGACGACGCCAATGCCAAACGA
TTGCAGGCCGAGGCTTCGCTCAAGAGCGCACAGATCGACCTGCGCTACACCAAGGTTCTGGCGCCGATCA
GCGGCCGTATCGGTCGCTCTTCGTTCACCGAAGGTGCACTGGTGAGCAATGGTCAGACCGACGCCATGGC
CACCATCCAGCAACTCGACCCTATTTATGTCGACGTTACCCAGTCCACCGCCGAGCTGCTCAAGCTGCGC
CGTGACCTGGAAAGCGGCCAGTTGCAGAAGGCCGGCAACAACGCCGCCTCGGTTCAGCTGGTGCTGGAAG
ACGGTAGCCTGTTCAAGCAGGAAGGCCGCCTGGAATTCTCCGAAGTCGCGGTCGATGAGACCACCGGCTC
GGTGACCCTGCGCGCCCTGTTCCCCAACCCCGATCACACCCTGCTGCCAGGCATGTTCGTGCATGCGCGG
CTCAAGGCCGGGGTCAACGCCAACGCCATCCTGGCACCGCAACAAGGCGTGACCCGCGACCTCAAGGGCG
CTCCCACCGCCCTGGTGGTCAACCAGGAGAACAAGGTCGAACTGCGCCAGCTCAAGGCCAGCCGCACCTT
GGGTAGCGACTGGCTGATCGAGGAAGGCCTCAATCCGGGTGACCGCCTGATCACCGAAGGGCTGCAATAC
GTGTCGCCCAGGCGTCGAGGTGAAGGTCAGCGATGCCACCAACGTCAAGAAGCCGGCCGGCCCTGA
>AF183959.1:1191-2315 Pseudomonas putida arpR (arpR), periplasmic linker protein (arpA), inner membrane transporter protein (arpB), and outer membrane channel protein (arpC) genes, complete cds
AGGATCCTCATGCAATTCAAGCCAGCCGTTACCGCTCTGGTTTCCGCCGTCGCCCTGGCAACCCTGCTCA
GTGGCTGTAAGAAAGAAGAAGCAGCGCCCGCGGCGCAGGCTCCTCAGGTCGGCGTCGTGACCATCCAGCC
GCAAGCCTTCACCCTCACCTCGGAATTGCCGGGGCGAACCAGTGCCTACCGCGTCGCCGAAGTGCGCCCG
CAGGTCAACGGCATCATCCTCAAGCGCCTGTTCAAGGAAGGCAGTGAGGTCAAGGAAGGCCAGCAGTTGT
ATCAGATCGACCCTGCCGTGTACGAAGCCACCCTGGCCAATGCCAAGGCCAACCTGCTGGCTACACGCTC
ACTGGCCGAACGCTACAAGCAGCTGATTGACGAACAGGCCGTCTCCAAACAGGAATACGACGACGCCAAT
GCCAAACGATTGCAGGCCGAGGCTTCGCTCAAGAGCGCACAGATCGACCTGCGCTACACCAAGGTTCTGG
CGCCGATCAGCGGCCGTATCGGTCGCTCTTCGTTCACCGAAGGTGCACTGGTGAGCAATGGTCAGACCGA
CGCCATGGCCACCATCCAGCAACTCGACCCTATTTATGTCGACGTTACCCAGTCCACCGCCGAGCTGCTC
AAGCTGCGCCGTGACCTGGAAAGCGGCCAGTTGCAGAAGGCCGGCAACAACGCCGCCTCGGTTCAGCTGG
TGCTGGAAGACGGTAGCCTGTTCAAGCAGGAAGGCCGCCTGGAATTCTCCGAAGTCGCGGTCGATGAGAC
CACCGGCTCGGTGACCCTGCGCGCCCTGTTCCCCAACCCCGATCACACCCTGCTGCCAGGCATGTTCGTG
CATGCGCGGCTCAAGGCCGGGGTCAACGCCAACGCCATCCTGGCACCGCAACAAGGCGTGACCCGCGACC
TCAAGGGCGCTCCCACCGCCCTGGTGGTCAACCAGGAGAACAAGGTCGAACTGCGCCAGCTCAAGGCCAG
CCGCACCTTGGGTAGCGACTGGCTGATCGAGGAAGGCCTCAATCCGGGTGACCGCCTGATCACCGAAGGG
CTGCAATACGTGTCGCCCAGGCGTCGAGGTGAAGGTCAGCGATGCCACCAACGTCAAGAAGCCGGCCGGC
CCTGA
>AF183959.1:2359-5511 Pseudomonas putida arpR (arpR), periplasmic linker protein (arpA), inner membrane transporter protein (arpB), and outer membrane channel protein (arpC) genes, complete cds
ATGTCGAAGTTCTTTATCGATCGCCCGATCTTCGCCTGGGTGATCGCCTTGGTGATCATGCTGGTCGGGG
CCTTGTCTATCCTGAAGCTGCCGATCAACCAGTACCCCAGTATCGCGCCGCCGGCCATCGCCATCGCCGT
GACCTACCCGGGCGCCTCGGCGCAAACCGTGCAGGACACCGTGGTTCAGGTGATCGAGCAGCAGCTCAAC
GGTATCGACAACCTGCGTTATGTGTCGTCGGAAAGTAACTCCGACGGCAGCATGACCATTACCGCCACCT
TCGAACAGGGCACCAACCCCGATACCGCGCAGGTACAGGTACAGAACAAGCTGAACCTGGCCACCCCGCT
GCTGCCGCAGGAAGTGCAGCAGCAAGGTATCCGCGTCACCAAAGCAGTGAAGAACTTCCTGCTGGTGATC
GGCCTGGTCTCCGAAGACGGCAGCATGACCAAGGACGACCTGGCCAACTACATCGTCTCGAACATGCAGG
ACCCGATCTCGCGTACCGCAGGTGTGGGTGACTTCCAGGTGTTCGGTGCGCAGTACGCCATGCGTATCTG
GCTCGATCCGGCCAAGCTGAACAAGTTCCAGCTGACCCCGGTCGACGTCAAGACCGCTGTGGCCGCACAG
AACGTGCAGGTGTCTTCCGGCCAGCTCGGCGGCCTGCCAGCCCTGCCGGGCACCCAGCTGAACGCCACCA
TCATCGGCAAGACCCGCCTGCAAACCGCCGAGCAGTTCGAGAGTATCCTGCTCAAGGTCAACAAAGACGG
TTCACAGGTGCGCCTGGGCGATGTCGCCCAAGTAGGCCTGGGGGGTGAAAACTACGCCGTCAGCGCCCAG
TTCAACGGCAAGCCGGCTTCCGGCCTGGCGGTAAAACTGGCAACCGGCGCCAACGCGCTGGACACTGCCA
AGGCACTGCGCGAGACCATCAAAGGCCTGGAACCGTTCTTCCCGCCGGGGGTCAAGGCGGTATTCCCGTA
TGACACCACCCCAGTGGTCACCGAATCGATCAGCGGCGTGATCCACACCCTGATCGAAGCCGTGGTGCTG
GTGTTCCTGGTGATGTACCTGTTCCTGCAGAACTTCCGCGCCACCATCATCACCACCATGACCGTACCGG
TCGTATTGCTGGGTACCTTCGGTATCCTTGCCGCCGCGGGCTTCAGCATCAACACCCTGACCATGTTCGC
CATGGTCCTGGCCATCGGCTTGCTGGTGGACGACGCCATCGTCGTGGTGGAGAACGTCGAGCGGGTCATG
TCCGAAGAAGGCTTGCCGCCCAAGGAAGCGACCAAGCGCTCGATGGAACAGATCCAGGGCGCCCTGGTGG
GTATCGCCCTGGTGCTCTCGGCCGTACTGCTGCCCATGGCGTTCTTTGGCGGCTCCACGGGTGTGATCTA
CCGGCAGTTCTCCATCACCATCGTCTCGGCCATGGGCCTGTCGGTGCTGGTTGCGCTGATCTTCACCCCG
GCGCTCTGCGCAACCATGCTCAAACCGCTGAAGAAGGGCGAGCACCACACTGCCAAAGGCGGCTTCTTTG
GCTGGTTCAACCGCAACTTCGACCGCAGCGTCAACGGCTACGAGCGTAGCGTAGGCACCATCCTGCGCAA
CAAGGTGCCATTCCTGCTGGGCTATGCGCTGATCGTGGTCGGCATGATCTGGCTGTTCGCTCGCATCCCT
ACCGCGTTCCTGCCAGAAGAAGACCAGGGCGTACTGTTCGCTCAGGTGCAGACCCCAGCCGGCTCCAGTG
CCGAGCGCACGCAGGTCGTGGTCGACCAGATGCGTGAATACCTGCTCAAGGACGAAGCCGATACCGTATC
GTCGGTGTTCACCGTCAACGGCTTCAACTTCGCAGGCCGCGGCCAGAGCTCGGGCATGGCCTTCATCATG
CTCAAACCCTGGGATGAACGCTCGAAGGAGAACAGCGTGTTTGCCCTGGCCCAGCGCGCCCAGCAGCACT
TCTTCACCTTCCGTGATGCGATGGTGTTCGCCTTCGCCCCGCCAGCGGTGCTTGAACTGGGTAACGCCAC
CGGCTTCGACGTGTTCCTTCAGGACCGCGGCGGTGTCGGCCACGCGAAGTTGATGGAGGCGCGCAACCAG
TTCCTGGCCAAAGCTGCGCAGAGCAAGATCCTCAGCGCCGTGCGCCCGAACGGCCTGAACGATGAACCGC
AGTACCAGCTGACCATTGATGACGAACGTGCCAGCGCCTTGGGCGTGACCATTGCCGACATCAACAACAC
CCTGTCGATTGCCTTGGGTGCCAGCTACGTCAACGACTTCATCGACCGTGGCCGGGTCAAGAAGGTGTAC
ATCCAGGGCGAACCCAGCGCGCGGATGAGCCCGGAAGACCTGCAAAAATGGTACGTGCGCAACGGCGCAG
GCGAGATGGTGCCGTTCTCCTCCTTCGCCAAAGGCGAATGGACCTACGGTTCGCCGAAGCTGTCGCGTTA
CAACGGTGTCGAAGCGATGGAAATCCTCGGTGCACCGGCGCCTGGCTACAGTACCGGTGAAGCCATGGCC
GAGGTCGAGCGCATTGCAGGCGAGCTGCCGAGCGGTATCGGCTTCTCCTGGACCGGCATGTCCTACGAGG
AAAAACTCTCCGGCTCGCAGATGCCGGCGCTGTTCGCCCTCTCGGTGCTGTTCGTGTTCCTGTGCCTGGC
GGCCCTGTACGAAAGCTGGTCGATCCCGATCGCTGTGGTGCTGGTAGTACCGTTGGGTATCATCGGTGCG
CTGATCGCCACCAGCCTGCGCGGCCTGTCCAACGACGTGTACTTCCTGGTTGGCCTGTTGACCACCATCG
GTCTTGCGGCGAAAAACGCCATTCTGATCGTGGAATTCGCCAAGGAGCTGCACGAACAAGGCCGCAGCCT
GTACGACGCAGCGATCGAGGCGTGCCGCATGCGTCTGCGCCCGATCATCATGACCTCGCTGGCGTTCATC
CTGGGCGTGGTACCGTTGACCATCGCCAGCGGCGCAGGCGCCGGCAGCCAGCACGCCATCGGTACTGGCG
TGATCGGCGGCATGATCAGTGCGACCGTGCTGGCTATCTTCTGGGTACCACTGTTCTTCGTCGCAGTGTC
GTCGCTGTTCGGCAGCAAAGAGCCGGAAAAAGACGTCACCCCTGAAAATCCACGTTATGAGGCTGGGCAA
TGA
>AF183959.1:2349-5511 Pseudomonas putida arpR (arpR), periplasmic linker protein (arpA), inner membrane transporter protein (arpB), and outer membrane channel protein (arpC) genes, complete cds
GGAGTAAACCATGTCGAAGTTCTTTATCGATCGCCCGATCTTCGCCTGGGTGATCGCCTTGGTGATCATG
CTGGTCGGGGCCTTGTCTATCCTGAAGCTGCCGATCAACCAGTACCCCAGTATCGCGCCGCCGGCCATCG
CCATCGCCGTGACCTACCCGGGCGCCTCGGCGCAAACCGTGCAGGACACCGTGGTTCAGGTGATCGAGCA
GCAGCTCAACGGTATCGACAACCTGCGTTATGTGTCGTCGGAAAGTAACTCCGACGGCAGCATGACCATT
ACCGCCACCTTCGAACAGGGCACCAACCCCGATACCGCGCAGGTACAGGTACAGAACAAGCTGAACCTGG
CCACCCCGCTGCTGCCGCAGGAAGTGCAGCAGCAAGGTATCCGCGTCACCAAAGCAGTGAAGAACTTCCT
GCTGGTGATCGGCCTGGTCTCCGAAGACGGCAGCATGACCAAGGACGACCTGGCCAACTACATCGTCTCG
AACATGCAGGACCCGATCTCGCGTACCGCAGGTGTGGGTGACTTCCAGGTGTTCGGTGCGCAGTACGCCA
TGCGTATCTGGCTCGATCCGGCCAAGCTGAACAAGTTCCAGCTGACCCCGGTCGACGTCAAGACCGCTGT
GGCCGCACAGAACGTGCAGGTGTCTTCCGGCCAGCTCGGCGGCCTGCCAGCCCTGCCGGGCACCCAGCTG
AACGCCACCATCATCGGCAAGACCCGCCTGCAAACCGCCGAGCAGTTCGAGAGTATCCTGCTCAAGGTCA
ACAAAGACGGTTCACAGGTGCGCCTGGGCGATGTCGCCCAAGTAGGCCTGGGGGGTGAAAACTACGCCGT
CAGCGCCCAGTTCAACGGCAAGCCGGCTTCCGGCCTGGCGGTAAAACTGGCAACCGGCGCCAACGCGCTG
GACACTGCCAAGGCACTGCGCGAGACCATCAAAGGCCTGGAACCGTTCTTCCCGCCGGGGGTCAAGGCGG
TATTCCCGTATGACACCACCCCAGTGGTCACCGAATCGATCAGCGGCGTGATCCACACCCTGATCGAAGC
CGTGGTGCTGGTGTTCCTGGTGATGTACCTGTTCCTGCAGAACTTCCGCGCCACCATCATCACCACCATG
ACCGTACCGGTCGTATTGCTGGGTACCTTCGGTATCCTTGCCGCCGCGGGCTTCAGCATCAACACCCTGA
CCATGTTCGCCATGGTCCTGGCCATCGGCTTGCTGGTGGACGACGCCATCGTCGTGGTGGAGAACGTCGA
GCGGGTCATGTCCGAAGAAGGCTTGCCGCCCAAGGAAGCGACCAAGCGCTCGATGGAACAGATCCAGGGC
GCCCTGGTGGGTATCGCCCTGGTGCTCTCGGCCGTACTGCTGCCCATGGCGTTCTTTGGCGGCTCCACGG
GTGTGATCTACCGGCAGTTCTCCATCACCATCGTCTCGGCCATGGGCCTGTCGGTGCTGGTTGCGCTGAT
CTTCACCCCGGCGCTCTGCGCAACCATGCTCAAACCGCTGAAGAAGGGCGAGCACCACACTGCCAAAGGC
GGCTTCTTTGGCTGGTTCAACCGCAACTTCGACCGCAGCGTCAACGGCTACGAGCGTAGCGTAGGCACCA
TCCTGCGCAACAAGGTGCCATTCCTGCTGGGCTATGCGCTGATCGTGGTCGGCATGATCTGGCTGTTCGC
TCGCATCCCTACCGCGTTCCTGCCAGAAGAAGACCAGGGCGTACTGTTCGCTCAGGTGCAGACCCCAGCC
GGCTCCAGTGCCGAGCGCACGCAGGTCGTGGTCGACCAGATGCGTGAATACCTGCTCAAGGACGAAGCCG
ATACCGTATCGTCGGTGTTCACCGTCAACGGCTTCAACTTCGCAGGCCGCGGCCAGAGCTCGGGCATGGC
CTTCATCATGCTCAAACCCTGGGATGAACGCTCGAAGGAGAACAGCGTGTTTGCCCTGGCCCAGCGCGCC
CAGCAGCACTTCTTCACCTTCCGTGATGCGATGGTGTTCGCCTTCGCCCCGCCAGCGGTGCTTGAACTGG
GTAACGCCACCGGCTTCGACGTGTTCCTTCAGGACCGCGGCGGTGTCGGCCACGCGAAGTTGATGGAGGC
GCGCAACCAGTTCCTGGCCAAAGCTGCGCAGAGCAAGATCCTCAGCGCCGTGCGCCCGAACGGCCTGAAC
GATGAACCGCAGTACCAGCTGACCATTGATGACGAACGTGCCAGCGCCTTGGGCGTGACCATTGCCGACA
TCAACAACACCCTGTCGATTGCCTTGGGTGCCAGCTACGTCAACGACTTCATCGACCGTGGCCGGGTCAA
GAAGGTGTACATCCAGGGCGAACCCAGCGCGCGGATGAGCCCGGAAGACCTGCAAAAATGGTACGTGCGC
AACGGCGCAGGCGAGATGGTGCCGTTCTCCTCCTTCGCCAAAGGCGAATGGACCTACGGTTCGCCGAAGC
TGTCGCGTTACAACGGTGTCGAAGCGATGGAAATCCTCGGTGCACCGGCGCCTGGCTACAGTACCGGTGA
AGCCATGGCCGAGGTCGAGCGCATTGCAGGCGAGCTGCCGAGCGGTATCGGCTTCTCCTGGACCGGCATG
TCCTACGAGGAAAAACTCTCCGGCTCGCAGATGCCGGCGCTGTTCGCCCTCTCGGTGCTGTTCGTGTTCC
TGTGCCTGGCGGCCCTGTACGAAAGCTGGTCGATCCCGATCGCTGTGGTGCTGGTAGTACCGTTGGGTAT
CATCGGTGCGCTGATCGCCACCAGCCTGCGCGGCCTGTCCAACGACGTGTACTTCCTGGTTGGCCTGTTG
ACCACCATCGGTCTTGCGGCGAAAAACGCCATTCTGATCGTGGAATTCGCCAAGGAGCTGCACGAACAAG
GCCGCAGCCTGTACGACGCAGCGATCGAGGCGTGCCGCATGCGTCTGCGCCCGATCATCATGACCTCGCT
GGCGTTCATCCTGGGCGTGGTACCGTTGACCATCGCCAGCGGCGCAGGCGCCGGCAGCCAGCACGCCATC
GGTACTGGCGTGATCGGCGGCATGATCAGTGCGACCGTGCTGGCTATCTTCTGGGTACCACTGTTCTTCG
TCGCAGTGTCGTCGCTGTTCGGCAGCAAAGAGCCGGAAAAAGACGTCACCCCTGAAAATCCACGTTATGA
GGCTGGGCAATGA
>AF183959.1:5508-6962 Pseudomonas putida arpR (arpR), periplasmic linker protein (arpA), inner membrane transporter protein (arpB), and outer membrane channel protein (arpC) genes, complete cds
ATGACCAAGTCTTTGTTGTCCCTGGCGGTAACCGCTTTCATTCTTGGCGGCTGCTCGCTGATCCCTGACT
ACCAGGCCCCGGAGGCGCCGGTGGCTGCGCAGTGGCCGCAAGGCCCTGCTTACTCGCCGACGCAATCGGC
GGATGTTGCCGCTGCTGAACAGGGCTGGCGCCAGTTCTTCCACGACCCGGCGCTGCAACAGCTGATCCAG
ACCTCGCTGGTCAATAACCGCGATCTGCGCGTCGCAGCGTTGAACCTCGACGCCTACCGTGCGCAATACC
GCATTCAGCGCGCCGACCTGTTCCCGGCGGTTTCGGCCACCGGTAGCGGCAGCCGCCAGCGTGTCCCGGC
GAACATGTCGCAAACGGGCGAATCTGGCATCACCAGCCAGTACTCGGCCACCTTGGGCGTCAGCGCCTAC
GAGCTGGACCTGTTCGGCCGCGTGCGCAGCCTGACCGAGCAGGCCCTGGAAACCTACCTCTCCAGCGAGC
AGGCGCGTCGTTCCACGCAAATTGCCCTGGTCGCCAGCGTGGCCAACGCCTACTACACCTGGCAGGCCGA
CCAGGCCCTGTTCAAGCTGACCGAAGAAACGCTGAAGACCTACGAGGAAAGCTACAACCTCACCCGTCGC
AGCAACGAGGTCGGCGTGGCCTCGGCCCTGGACGTCAGCCAGGCGCGTACCGCCGTGGAAGGCGCCAGGG
TCAAGTACTCGCAGTACCAGCGCCTGGTCGCCCAGGACGTCAACAGCCTGACCGTGCTGCTGGGCACCGG
CATTCCTGCCGACCTGGCCAAGCCGCTGGAGCTTGATGCCGACCAACTGGCCGAAGTACCGGCCGGCCTG
CCATCGGATATCCTTCAGCGTCGCCCGGACATTCAGGAAGCCGAGCACCTGCTCAAGGCCGCCAACGCCA
ACATTGGCGCAGCCCGCGCAGCGTTCTTCCCGAGCATCAGCCTGACCGCGAACGCCGGCAGCCTGAGCCC
CGACATGGGCCACCTGTTCTCGGGCGGCCAGGGCACCTGGCTGTTCCAGCCGCAGATCAACCTGCCGATC
TTCAACGCCGGTAGCCTGAAAGCCAGCCTGGACTACTCGAAAATCCAGAAGGACATCAACGTCGCCAAGT
ACGAAAAAACCATCCAGACGGCCTTCCAGGAAGTCTCCGATGGCCTGGCGGCACGCAAGACCTTCGAAGA
GCAGTTGCAGGCCCAGCGCGACCTGGTGCAGGCGAACCAGGACTACTACCGCTTGGCCGAACGCCGTTAC
CGCATCGGGATTGACAGCAACCTGACCTTCCTCGATGCCCAACGCAACCTGTTCAGTGCCCAGCAAGCGC
TGATCGGCGACCGCCTGTCGCAGCTGACCAGCGAGGTCAACCTGTACAAGGCGCTTGGCGGTGGCTGGTA
CGAGCAGACCGGGCAGGCCAACCAGCAGGCATCGGTGGAAACACCGAAAGGCTGA
>AF183959.1:5497-6962 Pseudomonas putida arpR (arpR), periplasmic linker protein (arpA), inner membrane transporter protein (arpB), and outer membrane channel protein (arpC) genes, complete cds
GAGGCTGGGCAATGACCAAGTCTTTGTTGTCCCTGGCGGTAACCGCTTTCATTCTTGGCGGCTGCTCGCT
GATCCCTGACTACCAGGCCCCGGAGGCGCCGGTGGCTGCGCAGTGGCCGCAAGGCCCTGCTTACTCGCCG
ACGCAATCGGCGGATGTTGCCGCTGCTGAACAGGGCTGGCGCCAGTTCTTCCACGACCCGGCGCTGCAAC
AGCTGATCCAGACCTCGCTGGTCAATAACCGCGATCTGCGCGTCGCAGCGTTGAACCTCGACGCCTACCG
TGCGCAATACCGCATTCAGCGCGCCGACCTGTTCCCGGCGGTTTCGGCCACCGGTAGCGGCAGCCGCCAG
CGTGTCCCGGCGAACATGTCGCAAACGGGCGAATCTGGCATCACCAGCCAGTACTCGGCCACCTTGGGCG
TCAGCGCCTACGAGCTGGACCTGTTCGGCCGCGTGCGCAGCCTGACCGAGCAGGCCCTGGAAACCTACCT
CTCCAGCGAGCAGGCGCGTCGTTCCACGCAAATTGCCCTGGTCGCCAGCGTGGCCAACGCCTACTACACC
TGGCAGGCCGACCAGGCCCTGTTCAAGCTGACCGAAGAAACGCTGAAGACCTACGAGGAAAGCTACAACC
TCACCCGTCGCAGCAACGAGGTCGGCGTGGCCTCGGCCCTGGACGTCAGCCAGGCGCGTACCGCCGTGGA
AGGCGCCAGGGTCAAGTACTCGCAGTACCAGCGCCTGGTCGCCCAGGACGTCAACAGCCTGACCGTGCTG
CTGGGCACCGGCATTCCTGCCGACCTGGCCAAGCCGCTGGAGCTTGATGCCGACCAACTGGCCGAAGTAC
CGGCCGGCCTGCCATCGGATATCCTTCAGCGTCGCCCGGACATTCAGGAAGCCGAGCACCTGCTCAAGGC
CGCCAACGCCAACATTGGCGCAGCCCGCGCAGCGTTCTTCCCGAGCATCAGCCTGACCGCGAACGCCGGC
AGCCTGAGCCCCGACATGGGCCACCTGTTCTCGGGCGGCCAGGGCACCTGGCTGTTCCAGCCGCAGATCA
ACCTGCCGATCTTCAACGCCGGTAGCCTGAAAGCCAGCCTGGACTACTCGAAAATCCAGAAGGACATCAA
CGTCGCCAAGTACGAAAAAACCATCCAGACGGCCTTCCAGGAAGTCTCCGATGGCCTGGCGGCACGCAAG
ACCTTCGAAGAGCAGTTGCAGGCCCAGCGCGACCTGGTGCAGGCGAACCAGGACTACTACCGCTTGGCCG
AACGCCGTTACCGCATCGGGATTGACAGCAACCTGACCTTCCTCGATGCCCAACGCAACCTGTTCAGTGC
CCAGCAAGCGCTGATCGGCGACCGCCTGTCGCAGCTGACCAGCGAGGTCAACCTGTACAAGGCGCTTGGC
GGTGGCTGGTACGAGCAGACCGGGCAGGCCAACCAGCAGGCATCGGTGGAAACACCGAAAGGCTGA
>AF183959.1:c943-311 Pseudomonas putida arpR (arpR), periplasmic linker protein (arpA), inner membrane transporter protein (arpB), and outer membrane channel protein (arpC) genes, complete cds
ATGGTCCGTCGAACCAAAGAAGAAGCCCAGGAAACCCGTGCCCAGATCATCGAGGCGGCGGAAAGGGCCT
TCTACAAGCGCGGGGTTGCGCGAACCACCCTGGCCGACATCGCCGAACTGGCGGGTGTGACGCGGGGGGC
GATCTACTGGCACTTCAACAACAAGGCCGAGCTGGTGCAGGCGTTGCTCGACAGTCTGCACGAGACCCAT
GACCATTTGGCGCGCGCGAGCGAAAGCGAGGATGAACTCGACCCGCTTGGCTGCATGCGCAAGCTGCTGT
TGCAAGTGTTCAACGAGCTGGTGCTCGATGCCCGAACCCGTCGTATCAATGAAATCCTGCATCACAAGTG
CGAGTTCACCGATGACATGTGTGAAATTCGCCAGCAGCGCCAGAGTGCGGTGCTGGATTGCCACAAGGGC
ATCACCCTGGCGCTGGCCAATGCCGTACGCCGGGGCCAGTTGCCTGGCGAGCTGGATGTGGAGCGCGCGG
CGGTGGCCATGTTTGCCTATGTCGATGGCCTGATCGGGCGCTGGCTATTGCTGCCTGACAGTGTCGATCT
GTTGGGCGATGTCGAAAAATGGGTCGACACCGGGCTGGATATGCTGCGCTTGAGCCCTGCTCTGCGCAAA
TGA
>AF183959.1:c957-311 Pseudomonas putida arpR (arpR), periplasmic linker protein (arpA), inner membrane transporter protein (arpB), and outer membrane channel protein (arpC) genes, complete cds
GAGGTTGTACTGCCATGGTCCGTCGAACCAAAGAAGAAGCCCAGGAAACCCGTGCCCAGATCATCGAGGC
GGCGGAAAGGGCCTTCTACAAGCGCGGGGTTGCGCGAACCACCCTGGCCGACATCGCCGAACTGGCGGGT
GTGACGCGGGGGGCGATCTACTGGCACTTCAACAACAAGGCCGAGCTGGTGCAGGCGTTGCTCGACAGTC
TGCACGAGACCCATGACCATTTGGCGCGCGCGAGCGAAAGCGAGGATGAACTCGACCCGCTTGGCTGCAT
GCGCAAGCTGCTGTTGCAAGTGTTCAACGAGCTGGTGCTCGATGCCCGAACCCGTCGTATCAATGAAATC
CTGCATCACAAGTGCGAGTTCACCGATGACATGTGTGAAATTCGCCAGCAGCGCCAGAGTGCGGTGCTGG
ATTGCCACAAGGGCATCACCCTGGCGCTGGCCAATGCCGTACGCCGGGGCCAGTTGCCTGGCGAGCTGGA
TGTGGAGCGCGCGGCGGTGGCCATGTTTGCCTATGTCGATGGCCTGATCGGGCGCTGGCTATTGCTGCCT
GACAGTGTCGATCTGTTGGGCGATGTCGAAAAATGGGTCGACACCGGGCTGGATATGCTGCGCTTGAGCC
CTGCTCTGCGCAAATGA
>NC_015055.1:c1442-744 Yersinia pestis Java 9 plasmid pPCP, complete sequence
ATGGATCAGTTTCCAGCCCTGAATACTGAGTGTTTCGACAGGCAGATCGCTGAGCGGCTACAACATCCGG
CACCACCACGTATCCTGATTCTGTATGGGTCAGTACGTGAACGTTCATACAGCCGTTTTGCCGCCGAAGA
AGCTGGCCGACTGCTGACAGCCATGGGGGCTGAGGTCAAAACGTTTAACCCGTCCGGTTTACCTCTGCCT
GATGATGCACCAGAAACTCACCCTAAAGTGACGGAGCTGCGCGAACTGGTGAGATGGTGTGACGGCATGG
TCTGGAGTTCCCCGGAGCGTCACGGGGCGATGAGTGCGATAATGAAGGCTCAGATTGACTGGATCCCTTT
GTCAGAAGGCGCAGTTCGTCCTTCCCAGGGAAAAACGCTGGCGGTCATGCAGGTCTGTGGCGGTTCTCAG
TCTTTCAATGCTGTGAATCAGATGCGTATTCTGGGACGCTGGATGCGCATGTTCACCATCCCGAATCAGT
CCTCCGTGGCGAAAGCCTGGCAGGAATTTGATGAAAACGGGCGCATGAAACCATCTTCCTGGTATGACCG
CATCGTGGATGTGGTAGAAGAGCTGTTCAAAATCACTCTGCTGCTGAAAGGTCATACGGAGTACCTTGCC
GATCGCTACAGTGAACGCAAGGAAAGTCATCAGGATTTGTCAGCGCGCGTCAATCAGGCCAAAATTTAG
>NC_007779.1:1673063-1673398 Escherichia coli str. K-12 substr. W3110 DNA, complete genome
ATGAAAAAACAAATTGAGGGTATGACAATGAAAAAAGTATTAGCTCTGGTTGTTGCCGCTGCTATGGGTC
TGTCTTCTGCCGCCTTTGCTGCAGAGACTACGACCACACCTGCTCCGACTGCGACGACCACCAAAGCAGC
GCCGGCGAAAACTACACATCATAAAAAACAGCATAAAGCAGCACCTGCCCAGAAAGCGCAGGCGGCTAAA
AAGCATCATAAAAATACGAAAGCTGAACAGAAAGCCCCTGAACAAAAAGCGCAGGCAGCGAAGAAACACG
CCAAGAAACACAGCCATCAGCAACCGGCAAAACCTGCTGCACAACCCGCAGCGTAA
>D14054.1:1671-2393 Escherichia coli gene for BaeR and BaeS, complete cds
ATGACCGAGTTACCAATCGACGAAAACACACCGCGTATTTTGATCGTGGAAGATGAACCGAAGCTGGGGC
AGTTGCTCATTGATTATCTGCGTGCTGCGAGCTATGCGCCGACGCTTATCAGCCACGGCGATCAGGTACT
GCCGTATGTGCGCCAGACACCACCGGATCTGATCCTGTTAGATCTGATGCTCCCTGGCACCGATGGCCTG
ACGCTGTGCCGGGAAATTCGTCGTTTTTCTGACATTCCGATCGTGATGGTGACGGCAAAAATCGAAGAGA
TCGATCGCCTGCTGGGGCTGGAGATTGGCGCAGATGATTATATCTGTAAGCCGTACAGCCCACGGGAAGT
GGTAGCGCGCGTCAAAACCATTTTGCGCCGTTGCAAACCGCAGCGCGAGTTGCAGCAACAGGATGCTGAA
AGCCCGTTGATTATCGACGAAGGTCGTTTTCAGGCTTCATGGCGCGGTAAAATGCTTGACCTGACGCCTG
CGGAATTTCGTCTGCTGAAAACGCTCTCTCACGAACCAGGAAAAGTGTTCTCCCGCGAGCAATTGCTCAA
TCATCTTTATGACGACTACCGCGTAGTAACCGACCGCACCATCGACAGCCACATTAAAAACCTGCGCCGC
AAGCTGGAATCTCTCGACGCCGAACAGTCATTTATCCGCGCCGTTTATGGCGTCGGTTACCGCTGGGAAG
CCGACGCCTGCCGCATCGTTTAG
>AE014075.1:2449462-2450865 Escherichia coli CFT073, complete genome
ATGAAGTTCTGGCGACCCGGTATTACCGGCAAACTGTTTCTGGCGATTTTCGCCACCTGCATTGTCTTAT
TGATCACGATGCACTGGGCGGTACGTATCAGTTTTGAGCGCGGCTTTATCGATTACATCAAGCATGGTAA
TGAACAACGGCTGCAAATGCTCGGCGATGCGCTTGGTGAGCAGTACGCCCAGCACGGGAACTGGCGCTTC
CTGCGTAATAACGATCGCTTTGTATTTCAGATCCTACGTTCACTGGAGCATGATAACAACGAAGATAAGC
CCGGCCCCGGTATGCCACCACACGGCTGGCGCACGCAATTTTGGGTGGTTGATCAAAATAATAAAGTGCT
GGTTGGCCCGCGAGCACCGGTTCCACCCGACGGCACACGGCGGCCCATTATGGTCAATGGTGCGGAAGTT
GGCGCGGTGATCGCCTCCCCTGTTGAACGACTGACCCGTAATACTGATATCAATTTTGACAGACAACAGC
GGCAAACCAGTTGGCTGATTGTGGCTTTATCTACCTTATTAGCGGCGCTGGCGACATTCCCACTGGCGCG
CGGTTTGCTGGCTCCGGTAAAACGACTGGTGGATGGCACGCACAAACTGGCAGCGGGTGATTTCACTACT
CGCGTAGCCCCCACCAGCGAAGATGAGTTGGGCAGACTGGCAGAGGATTTCAATCAACTCGCCAGCACAC
TGGAGAAAAACCAGCAGATGCGCCGCGATTTTATGGCCGATATTTCTCATGAACTGCGCACGCCTTTAGC
AGTACTGCGCGGCGAACTGGAAGCCATTCAGGATGGTGTGCGTAAATTCACGCCGGAGACGCTGGCTTCT
TTACAGGCAGAAGTCGGTACGCTGACAAAACTGGTTGACGATCTCCATCAATTGTCGATGTCTGATGAAG
GCGCTCTCGCCTATCAAAAAGCACCGGTAGATTTGATCCCACTGCTGGAAGTGGCGGGAGGCGCATTTCG
CGAACGATTCGCCAGCCGTGGCCTGAAATTGCAATTTTCCCTGCCAGACAGTATTACCGTATTTGGCGAT
CGCGATCGTTTAATGCAGTTGTTCAATAACTTACTAGAAAACAGCCTGCGCTACACTGACAGCGGCGGCA
GCCTGAAAATCTCTGCCGAACAGCACGACAAAACGGTGCGCCTGACCTTTGCCGACAGTGCGCCGGGTGT
CAGTGACGATCAGCTACAAAAATTGTTTGAACGTTTTTATCGCACCGAAGGTTCCCGCAACCGCGCCAGC
GGTGGTTCCGGGCTGGGGCTGGCGATTTGCCTGAACATTGTTGAAGCACATAACGGCCGCATTATTGCCG
CCCATTCGCCTTTTGGCGGGCTTAGCATTACAGTAGAGTTACCGCTGGAACGGGATTTACAGAGAGAAGT
ATGA
>X63703.1:c1137-4 E.coli DNA involved in bicyclomycin resistance
ATGTTGATGCCGCTGTCGATTGATATGTATCTGCCCGCGCTACCGGTAATTTCAGCGCAGTTTGGCGTAC
CGGCGGGCAGTACGCAGATGACCCTCAGTACTTATATTCTGGGCTTTGCGTTGGGGCAGTTAATCTACGG
GCCGATGGCAGACAGCTTCGGGCGTAAGCCGGTGGTGCTCGGCGGTACGCTGGTGTTTGCCGCCGCCGCG
GTGGCGTGTGCGTTGGCAAACACCATCGTACAGCTGATTGTGATGCGTTTCTTCCACGGGCTGGCTGCGG
CTGCGGCCAGCGTGGTCATTAACGCCCTGATGCGCGATATTTACCCGAAAGAAGAGTTCTCGCGGATGAT
GTCGTTTGTCATGCTGGTGACAACCATTGCACCGCTGATGGCACCGATAGTTGGCGGCTGGGTGCTGGTG
TGGCTGAGCTGGCATTACATCTTCTGGATCCTGGCATTAGCGGCGATTCTGGCTTCGGCAATGATTTTCT
TCCTGATTAAAGAAACCTTACCACCGGAGCGTCGTCAGCCATTTCACATTCGTACCACTATTGGTAACTT
TGCGGCGCTGTTCCGCCATAAACGTGTCCTGAGCTACATGCTTGCCAGTGGTTTCAGCTTTGCCGGGATG
TTCTCATTCTTAAGCGCCGGACCGTTTGTTTATATTGAAATTAACCACATCGCGCCGGAAAACTTTGGTT
ATTACTTTGCGCTAAACATTGTTTTTCTGTTCGTGATGACCATCTTTAACAGCCGCTTCGTCCGCCGCAT
TGGCGCGTTAAATATGTTCCGCTCGGGGTTGTGGATACAATTTATTATGGCAGCGTGGATGGTCATCAGT
GCGCTGCTGGGGCTGGGATTTTGGTCGCTGGTGGTTGGCGTTGCGGCGTTTGTGGGCTGCGTGTCGATGG
TGTCATCCAATGCGATGGCGGTCATTCTTGATGAGTTTCCCCATATGGCGGGAACGGCATCTTCGCTGGC
AGGAACCTTCCGTTTTGGCATAGGGGCAATTGTTGGCGCATTGCTTTCTCTTGCGACCTTTAACTCTGCA
TGGCCGATGATTTGGTCAATTGCATTCTGCGCAACCAGCTCCATTCTCTTCTGTCTGTACGCCAGTCGGC
CGAAAAAACGGTGA
>NC_004310.3:916167-917537 Brucella suis 1330 chromosome I, complete sequence
ATGAGGTACACGGTGTTCAAAGCGTGCAAGGAACTGGTAGCGGCCGCAGTATTGTTGTCTGGCACCGTTT
TAACGGGGCAGGCCGCTCTGTCGGAGACGCTGACTGGCGCTCTCGTCAAGGCTTACAAGAATAATGCTCC
CCTGAATTCCTCGCGGGCAGGGGTGCGCATTCAGGACGAAAACGTGGCGATTGCCAAATCTGCCTACCGG
CCACAGATTACCGGTTCTTATAATATATCGAGAGGCAAGACGCCGGCCACCGATTACCGTACGACTGGTA
CGGTTGGCATCCAGTTGAACCAGATGCTTTTCGACGGTTTTCAGACCAGGAACAATGTTGCCGCCGCTGA
AACGCAAGTCTTCGCGCAGCGCGAAAACCTCCGCAATGATGAGCAGAACACGCTCTATCAGGCGGTAGCC
GCCTATATGGATGTTTACCAGCTTCGCCAGATTGCTGCACTGCGCGAGAAGAACCTTGCCGCCATGAACG
AGCAGGTGCGTGCCGCACGCGCTCGCCTTGATGTGGGTGAGGGGACGCGCACCGACGTTGCTCAGGCAGA
GGCCAGCCGCTCCACAGCCATAGCCGCTCTCAACGCCGCGCGTGCAGACGTGAAAACGGCGGAAGCCACC
TATATGCAGGTCGTTGGATCGCTGCCGGACAAGCTTACCCCGGCTTCTGCGGCCAGGCATCTTCCCCAGT
CGCCGAGCCAGGCCTATGCGTCTGCGCTCGCTTCTCATCCCGGCATCCTCGCCACGAAATATGCCGTCAA
TGCCGCCGGTTATAATGTCAAGGCCAAGGAAGGCGCACTGCTTCCGACCATTGGCCTGACGGCAAGCGCT
AGCCAGCTTGACACTATCGCAGGGACGGATATGGGCGACGGTAACACGGCATCGATCGGCGTTGGCGTCA
ACATTCCGATCTACACGGGCGGCCGCACGTCAGCGCAGATCCGCCAGTCCAAGGAACAGCTTGGTCAGGC
GCGAATCGAGGTTGATGTCGTGCAGGACAAGGTTCGTCAAGCCATCAGTTCAGCCTGGTCGCAGCTGGAA
GCTGCCCGTGCCTCGGTCGCAGCAAACCGTGATGGTATTGCCGCCGCACAGCTTGCCCTCGATGGCGTCA
TTGAAGAACGCAAGGTTGGCCAGCGCACGACGCTTGACGTGTTGAATGCCCAGAACGATCTCGTCGCAGT
GCAGATCGCTCTAGTTCAGGCCGAACATGATGTTGTTGTGGCGAGCTATGCTCTTCTGAATGCCACGGGC
CGCATGACTGCCGACCAGCTTGGTTTGCAGGTGGCCCAGTATAAGCCGGAAGAGCACTACAAGGCGGTGA
AAGACAAGTGGTTCGGCCTGCGTACGCCTGATGGCCGCTGA
>NC_004310.3:301150-302343 Brucella suis 1330 chromosome I, complete sequence
ATGACTTTGAACCGTACCATCCGGTGTTTTGCGGCAGGGGCCGCTTTTATTGTTTTTGCGGCGCAGCCCG
CCCTGGCACAGGCGCCTGGTGGCGCCACGCCACCGCCGCCGCAGGTTTTCGTCGTTGATATCAAGCCGCA
TGACGTGCCTGTGACCTATGAATATGCCGCACGTATCAACGCATATAGAAATGTCCAGGTGCGCGCCCGC
GTCGGCGGTATTCTGCTGCACCGCAATTTCGTTGAGGGCACGCAGGTCAAGGCAGGCGAGGTCCTGTTCG
AGATCGATCCGGCGCCTTATCAGGCGGAGCTTGAAAAGGCGCAGGCGCAAGTCGCACAGGCCGAGGCGCA
GTACCAGCAGTCGATCCGCGACGCTGAACGCGCCGAACAGCTTGTGCAGCAAAAGGTGCAGAGCGCGGCG
GTGCGCGATTCCGCTTTTGCAACGCGCGATCTCAACAAGGCTGCCGTTGCCGCGGCCAAGGCGCAGTTGC
GCACGGCTGAACTGAACCTGAGCTATACCAAGGTGACAGCGCCGATCAGCGGCATCACCAGCCAGGAACA
GGTGAATGAAGGCAGCCTTATCGGTACGGATGCCTCTTCGAGCCTTCTCACTTCGGTCACGCAGCTCGAC
CCGGTCTATGTGAATTTCTCCTTCACCGATACGGAAGCAGCGGAAATCGCCAAGCTTCGCGCCGAACGCG
GCGCGACGGGCGAGGATGCCGACCGGCTGAAAATCAAGATCCTTTTCGGCGACGGTAAGGCCTACGACCA
TGAAGGCACCATCGACTTCACCTCGTCCTCGCTTGATACGGAAACCGGCACACTCGGCGTTCGCGCCGTC
GTGGAAAACCCCAATCACCGGCTTATTCCCGGCCAGTTCGTGCGTGCTGAAATCCTCGATATTCAGGTGA
AGGATGCCATCACCGTGCCCAAGGCCGCCCTCATGCAGAGCGCGCAGGGGCAGTTCGTCTATGTGGTCAA
CAAGGACAATGTCGTTGAAGTGCGCCCGGTCACAGGCGCCCGTGAGTTGAAAAACGACTGGCTGATCTCG
CAGGGTCTCAATTCCGGTGATCGTGTCATTACCGAAGGCGTCATCAAGGCAGTGCCGGGCCGTCCGGTCC
AGCCAGTAGTGCAGGGCGTGGATGACAAGGCGCAAGCTGAGGCTGGAAAAGAACAGGCGGCAGACAAGAA
ATGA
>NC_004310.3:302340-305495 Brucella suis 1330 chromosome I, complete sequence
ATGAACAGGTTCTTTGTCGATCGCCCGGTTTTCGCGGCGGTCATATCCATCGTTCTCGTGCTGGCTGGCC
TCATCTGCATCCGCATTCTGCCAGTTGCCCAATATCCCGAGCTGACGCCGCCGCAGGTGGTTGTGAGCGC
GACCTATCCGGGTGCAAGCGCGGAAACCGTGGCGCAGACCGTTGCAGCGCCGCTGGAACAGCAGATCAAC
GGCGTCGAGAACATGCTTTATATGCAGTCCTCGAGCCTTGGTTCGGGCACTATGCAATTGACCGTGACCT
TCGCACTGGGCACCGACCCGGACCAGGCCACGATCAACGTGAACAACCGCGTTCAACGCGCCACCTCCTC
GCTGCCGCAGGAAGTGCAGCGCCTTGGCGTGACCGTGGACAAGCGTTTCACGACCATTCTCGGCATGGTC
GCGATGTTCGCCACCACCGATCGTTACGACCGCACCTATGTCGGCAATTATGCGCTTTTGAACGTCGTGG
ACGATCTCAAGCGCCTGCCGGGCGTAGGTGACGTGCAGTTGCTCGGCAATATCGATTATTCGATGCGCGT
CTGGCTGCGCCCGGACAAGCTTGCCCAGTACAATCTGACACCGAGCGATGTTTCCGCAGCCATTCAGGAA
CAGAACGCGCAGTTCGCCGCTGGCCGTTTCGGCGATCAGCCCGATCCGCACGCAGGGCCCTTCACCTATA
CGGCCACCACACAGGGCCGTTTGCCGGATGCCGCCGCTTTCGAGAATATCATCCTGCGCTCATCGAGCCA
GAATGCCGCGACGCTTCGTCTGAAGGACGTGGCCCGTGTCGAGCTTGGCACGGAAAGCTATCTGGTTGAT
AGTAACCTGAACGGTACGCCCGCCGTTCCGATCGCGATCTATCTCCAGCCGGGCGCGAATGCGCTCAACA
CAATGGAGCTGATCCAGAACCGGATGAACGAGCTGAAGGCAAGCTTTCCCGCCGGTATCGACTATGCGAT
CCCCTTCGATACGACCAAGTTCATCAAGGTCTCCATCGAGGAAGTGGTTCACACCTTCATCGAGGCTATC
ATCCTCGTCGTGCTGGTGGTGTTCATCTTCCTGCAGAACTGGCGTGCAACACTCATTCCCGTCATCGCGG
TGCCGATCTCGATCATCGGTACATTTGCGGGCATGTATGTGCTTGGCTTCTCGATCAATCTTCTCACATT
GTTCGGGCTTGTGCTCGCCATCGGTATCGTGGTCGACGACGCCATCGTGGTGCTGGAAAATGTCGAACGC
ATCATGACCACCGAAAAACTCTCGCCACGCAAGGCCGCCATCAAGGCCATGGGCGAGGTGACGGGGCCGG
TGATCGCTATCGTTCTCGTGCTTTGCGCCGTGTTCATTCCGGTTGCGTTCATGGGCGGTCTGGTTGGCGA
AATGTACAAGCAGTTCGCCGTCACCATCGCCATTTCTGTGACGCTCTCCGGCCTTGTGGCCCTGACGCTG
ACGCCCGCACTGTGCGCGCTCATCCTCAAGCCCGGCCATCATGAGCCGATCCTGCCGTTCCGCATTTTCA
ACCGTGCCTTCGAGCGCGTGACGAGCGGTTATACGCGCGGTGTCCGCTTCTTCCTGAAGCGCGCCACCAT
CGGCCTCATCATCTTTGCGGGCCTGCTCGGCAGCACTTATTACCTGTTCGAGCGGGTTCCCGGTTCGCTA
TTGCCGGATGAAGACCAGGGCTTCCTGTTCGGTGTCGCCGTTCTGCCCCCAGCCGCTTCGCTGGAGCGCA
CGACTGTCGTGCTCGACCAGGTGAGCGAGAACATCCGCAAGAACCCTGCCGTGGACAATGTCTTCGCCGT
CTCTGGCTTCGACCTTCTGTCGGGCGGTTTGAAGACCAGTGCAGGCACCATGTTCATCATGCTCAAGGAC
TGGAAGGAGCGCACCACGCCCGACGCGGATGCGCGCAACCTGCCACGCACCATCATGGGCATGAATGCCG
GTATCAAGGACGGCATGGTTCTGGCCTTCAACCCGCCTCCGATCATGGGTCTCAGCACGACGGGCGGCTT
TGAACTCTATGTTCAGGACCGCACGGGCGGCGGTGTGGAATCGCTGACGCAGGCAACGAAGCTCATCACT
GAGGCGGCTGCCAAGCGCCCCGAATTGCAGGGCGTGCGCACAACCTTCGACCCGAATGTCCCCCAATATG
ACATTCAGCTCGACCGCGAGAAGGCCAAGGCGATGGGTGTGCCGATCAATTCGGTGTTCACCGCCATGCA
GGCAACCTTTGGCAGCCTCTATGTGAATGACTTCACGCTCTATGGCCGCAACTATCAGGTTAACCTGCAA
TCGGAAGCGGAATTCCGCCGCGATCCGGGCGATCTCAAGCATGTTTTCGTGCGCGCCGATTCCGGCAGCA
TGATCCCTCTTGATGCGCTGGTGACGGTGAAGCGTATTGTCGGTCCCGACCAGCTTGAACGTTTCAATGC
GTTCAACGCCGCAAAGGTCACCGGCAACCCGGCTCCGGGCTATACGTCGGGTGATGCGATCAAGGCCATG
CAGGAAGTGGCGGCGCAAGTTCTGCCGCAGGGCTACCAGATCGCATGGACCGGCTCGGCCTATCAGGAAG
TCTCCACCAGCGGCACCGGCTCGCAGGCGATGATCTTCGGCCTTATCATGGTGTTCCTGATTCTCGCTGC
GCAATATGAACGCTGGAGCCTGCCGCTTGCGGTTATCACCGCCGTGCCTTTCGCCATCTTCGGTGCGCTT
CTGGCGACCGATCTGCGCGGGCTTACCAATGACGTCTATTTCCAGATCGGTCTGGTGACGCTCATCGGTC
TTGCGGCGAAAAACGCGATCCTGATCGTGGAGTTCGCGGTGCTGGAGCGTGAGTCGGGTAAATCCGCAAT
CGAGGCGGCGGCATCGGCGGCGCGCCTGCGCTTCCGCCCGATCGTGATGACGTCGCTTGCCTTCATCCTG
GGCGTGGTGCCGCTTGCGGTCAGCACCGGGGCTGGCTCGGCCAGCCGTCATTCCATCGGTACGGGCGTGA
TCGGCGGTATGCTGGCGGCGACCTTCATCGCAACCTTCTTCATCCCGATGTTCTACAGCCTGATCGCGCG
CAAGCCGCCGAAGAAGCATGAGGATGAGACAGCCGATACACCCGAAACGCCGGGCGGTACGGGCGGCGGT
ATTTGA
>NC_004311.2:c316678-315443 Brucella suis 1330 chromosome II, complete sequence
ATGGTTGCCTTTTGGACGTGCCGAAACGCTTGGTTCCAACACCTTCCTTTTGCGAAGCGCGGCGACGAAA
ATGCGCCATCTGGACCACGCCGGCTGCGCCCCTGGTTCCTCGTTCTGGCTCTGGGGCTTGCAGCGTGCAG
CGAAGACAAGTCAGCTCCGCAGCAAGCCGCTCCCCTGCCCCCGATACCTGTCGGCGTCATCAAGATAACA
GAGCGCCCCACCCATCCCCAGCTCTCCTTCGTCGGACGTGTCGAGGCAACCGATAGCGTCGATCTGATAG
CCCGCGTCGATGGCTTTCTCGACAAGCGCACCTTCACCGAAGGTCAGGCCGTAAAGACCGGGGATTTGCT
GTTTGTCCTGCAAAAGGATGCGCTTCAGGCGGCGCTGGATGCGGCGCAGGCCAATCTTGCAAAAGCGCAG
GCCGATGCCGACAACCTGAAACTCCAGACCGAGCGCGCCCGCTCGCTCTACAAGCAGAAGACCGTTTCGC
AAGCCATGCTTGATGATCGTGTGGCAGCGGAAAAGCAGGCTTTGGCCGTCGTGCAGCAGGCGCAGGCTTC
GCTGGAACAGGCGCAAATCAATCTCGGCTATACCGATATACGCGCGCCTTTTTCCGGACGCATCGGCATG
GCCAATTTCAGCGTCGGCGCCCTTGTCGGGCCGTCCTCAGGCCCTCTGGCAACGATCGTCAGCCAGGACC
CGATTTACGTCACCTTCCCCGTCAGCGACAAGACCATTCTCGATTTAACCGAAGGCGGGAGAACGGCCAC
AGACCGCAGCAATGTAGCCGTCAGCCTGACGCTCTCCAACGGCATGACATATCCGCAAACGGGGGCCATC
GACTTTACCGGGATCAAGATTAATCCCAATACCGATACGCTGATGGTCCGGGCACAGTTTCCCAATCCGA
ACAATGTCCTGATCGACGGGCAGTATGTTCAGGTAACGGCGGCGAGCAAACACCCCGTTGAAGCCCTGCT
CGTCCCGCAAAAGGCAATCATGACCGACCAGAGCGGCAATTACGTTCTGGCCGTCGGTGAAGATAACAAG
GTCATCCAGCGCCAGATCACGCAAGGTTCGACCTTTGGCAGCAATGTTGTGGTCAAGTCCGGCCTCGCGG
TGGGCGATCAGGTCGTGGTCGATGGCCTCCAGCGCATCCGGCCCGGCCAGAAGGTCGATCCGCAGATCGT
CGATGCAACCACGCCCGCCCAGAAAGCCATGTCGGTGGGGAATTGA
>NC_004311.2:c315439-312215 Brucella suis 1330 chromosome II, complete sequence
ATGCTGTCATCCGTCTTCATTAACAGGCCACGCCTTGCCATTGTGATCGCTATCGTCATCACGCTGGCAG
GGCTGATCGCGGTCACACGCATTCCCGTCGCGCAATTTCCCGATATTGTTCCGCCACAGGTCTCCGTCAC
CGCCACCTATCCGGGCGCGAGCGCCGAAACCGTCGAAGCCGCCATCGCCCAGCCGATCGAGGCGCAGGTG
AACGGCGTCGATGACATGATCTATATGAGCTCGACCAGCGGCAATAACGGCACCTATACGCTCACCGTCA
CCTTCAAGGTCGGCAGCGACCCCAACCTCAACACCGTGAATGTCCAGAACCGCGTGCGGCTTGCCGAAGC
GAACCTGCCGCAGGAAGTGACGCGGCTTGGCGTTACCGTGAAGAAGCAGTCCTCGTCATTCCTGCAAATT
ATCACGCTTTTGTCGCCAGACAGCCGCTATGACGAACTGTTTCTCAACAATTACGGCGTCATCAATGTGG
TGGACCGGCTGGCGCGCGTTCCAGGTGTGGGACAGGCGCAGTCCTTCGGCACCTTCAACTACAGTATGCG
CATCTGGTTCAACACGGATGCGCTGACGAGCCTCAACCTGACGCCGAACGACATCGTCAACGCCATCAGC
AGCCAGAATGTGCAGGCAGCGGTCGGGCGGCTTGGCGCGCCGCCGATGACCGACCAGCAGCAGATCCAGC
TCACCTTGACGACGCAGGGGCGTCTTACCGACGCCAAGCAATTCGAGAACATCATCATCCGCGCCAACCC
GGACGGTTCGTCCGTGCGGCTGAAGGATGTCGCGCGCGTCGAACTTGCCGCGCAGTCCTATGACACGATA
GGCCGGCTGAACGGCAAGCCCGCATCGGTCATTGCCGTCTATCAGGCCCCCGGCTCCAATGCGGTGGCGG
CAGCCGAAGGCGTGCGCAACGTCATGGAACAGCTGAAACAGAGCTTTCCGGCGGGCCTTGATTACAAGAT
CACCTATGATACGACCGTTTTCGTTTCTTCCACCATCCATGAAGTCATCAAGACACTTCTGGAAGCCTTT
GTGCTGGTCGTGGTGGTGGTGTTTATCTTCCTCGGCAATTTCCGGGCAACCCTCATTCCAACGCTTGCGG
TGCCGGTTTCGCTGATCGGTACTTTCGCCGTGCTTCTGGTCCTCGGCTTTTCGGCCAACACCATATCGCT
TTTCGCGATGATCCTGGCCATCGGCATCGTGGTCGATGACGCCATCGTCGTGGTGGAAAATGTCGAGCGT
GTGATGGCCGAAACCGGCCTGCCGCCAAAGGAAGCCGCCAAACAGGCGATGCAGGAAATAACTGCGCCAA
TCATCGCCATCACGCTCGTGCTGCTGTCGGTGTTCGTTCCGGTCGCGTTCATTCCGGGCATTACCGGCGC
GCTCTATGCGCAGTTCGCGCTGACGGTTTCGGTGGCGATGCTCATTTCCGCAATCAACGCGCTGACGCTG
AGCCCGGCGCTTTGCGGCGTATTCCTGAAGCCGCATCAAGGCCGCAAGAAGAGCCTTTATGGCCGCACGA
TGGACAAGCTTTCCTCCGGCATCGAAAAGATCAGCGACGGCTATGCCCATATCGTGCGGCGGCTGGTGCG
CATGGCCTTCCTCTCGATCGTGCTGGTGGCCGGGCTTGGCGCGGGCGCCTATTTCCTCAACACGATTGTG
CCTACCGGCTTCCTGCCGGAAGAAGATCAGGGCCTGTTCTTCGTGCAGGTCAACCTGCCGCCCGCAGCTT
CACAGAGCCGCACGGCGGCGGTCGTCTCCGAAATCGAAGCCGATATCACAAAGATGGCAGGCGTTGCCGA
TGTCACCAGTGTGACCGGCTTCAGCTTCATCGATGGGCTTGCAGTTTCCAATGCCGGCCTGATGATCGTG
ACGTTGAAACCTTTGGAGGAACGGCTGAAAGACAATATCACCGTGTTCGACGTGATCGCGGAAGTGAACC
GCCGCACGGCGGCCATTCCAAGCGCGGTCGCGATCACCATGAATCTGCCGCCAATCCTCGGTCTTGGGTC
ATCGGGCGGTTTTCAGTATCAGCTTGAGGATCAGGAAGGACAATCGCCGCAACAACTGGCGTCGGTCGCG
CAAGGCCTCGTCATGGCCGCAAACCAGAACCCGAAACTGTCGCGCGTCTTTACCACTTTCGCCACCGATA
CGCCGCAGCTCAACCTGAATATTGACCGCCAGAAGGCGCTCAGCCTCGGTGTCTCGCCAAACAACATCAT
CCAGGCGCTACAATCGACGCTCGGCGGATATTTCGTCAATAACTTCAATACGCTTGGCCGTACCTGGCAG
GTTATCATCCAGGGCGAGCAGCAGGACCGCAAAACGGTTGAGGATATTTATCGCATCAATGTGCGTTCCT
CGCATGGCGATATGGTGCCGCTGCGTTCGCTCGTCAGCGTGGAAGAGCGTCTCGGGCCGCTCTACATCAC
CCGCTACAACAATTACCGAAGCGCCAGCATCCAGGGCAATGCGGCACCCGGTGTGAGTTCCGGTGAGGCG
CTCGCCGCCATGGCGCAGGTATCCAAGACCACGCTTCCCTCCGGCTATGGCTATGAATGGACGGGAACGG
CGTTGCAGGAATTGCAGGCTGCGGGGCAAACGAGCATGATCCTCGCTCTGGCCGTTCTCTTCGCCTATCT
GTTCCTTGTCGCGCTTTATGAAAGCTGGACCATCCCCGTCGGCGTGCTTCTGTCGGTGACGGCGGGCCTT
GCCGGTGCGATGCTGGCGCTCTGGATTACGGGGCTTTCCAACGATATCTATGCCCAGATCGGCATCGTTG
TGCTGATCGCGCTTGCCAGCAAGAACGGCATTCTCATCGTGGAATTCGCCAAGGAACGCCGCGAGGAAGG
CGTGCCGCTTGAGCAGGCCGCCATTATCGGCGCCCGCCAGCGTTTCCGTCCGGTGATGATGACGAGCTTT
GCTTTCATTCTGGGCCTCGTGCCACTTGTCATCGCGGTCGGCGCCGCAGCAGCCAGCCGAAGGGCTGTCG
GCACCTCGGTCTTCGGCGGCATGATCGCCGCTTCCGCTGTCGGTATTTTCCTCATTCCGATGCTCTACGT
GGTGCTAGAACGCGTGCGCGAATGGGGCCACGCCCGCATATTGCGCAAGCCGCTTTATGAGGAAGAAAAA
CAAGAGAAGGCGGACGGGGACGCATCCGGGCCAACCGTTCCCCCCACCCAGCCTGAAGATAGGGGTTTGT
CATGA
>NZ_CDQO01000383.1:c2868-1537 Bacteroides thetaiotaomicron strain 2e6A, whole genome shotgun sequence
ATGAAGACCAAATATACTTATAAACAAATCTGGACGATCGCCTACCCTATTCTGATCAGCCTGATTATGG
AGCAGCTGATCGGCATGACGGACACGGCCTTTCTTGGACGTGTCGGGGAAATTGAATTAGGGGCATCCGC
CATCGCCGGGGTTTACTACCTGGCTATTTTCATGATGGCATTCGGATTCAGCGTAGGAGCACAGATATTG
ATCGCCCGTCGCAACGGGGAAGGAAACTACAAGGAAATCGGACCGATTTTCTATCAGGGGATTTATTTCC
TGGTAGTGGTTGCTGCGATTCTGTTTACACTTTCCATCGTATTCTCGCCATTTATTTTAAAGAATATCAT
TTCGTCCCCTCACATTTATGATGCAGCGGAAAGTTATATTCATTGGCGGGTGTACGGGTTCTTTTTCTCA
TTTGTCGGAGTGATGTTCCGTGCCTTCTTTGTCGGTACGACACAGACCAAGACGCTGACGCTGAACTCCA
TCGTGATGGTGCTTTCTAACGTGGTATTCAACTATATCCTGATTTTCGGTAAGTTCGGTTTCCCACAACT
GGGCATTGCCGGTGCAGCCATCGGTTCATCCCTCGCTGAGCTGGTATCGGTGATTTTCTTTATCATCTAT
ACCTGGAAGCGGATTGACTGCAAGAAGTATGCGCTGAATATCCTGCCGAAATTCCAAAGCCGGACATTGA
AGCGGATTCTCAATGTCTCCGTGTGGACAATGATTCAAAACTTCGTTTCTTTATCTACCTGGTTTATGTT
CTTCCTGTTCGTGGAACACCTGGGAGAACGGTCATTGGCTATCGCGAACATTATCCGAAATGTGTCGGGT
ATCCCGTTTATGATCGCCATGGCTTTTGCTGCAACCTGCGGATCTCTGGTCAGCAACCTTATCGGTGCGG
GCGAAAAAGATTGTGTACGGGGAACCATCAATCAGCACATCCGTATCGGATATGTGTTCGTACTGCCGAT
ATTGATATTCTTCTGTCTGTTTCCCGACCTGATTCTGCGCATATACACGGATATGCCCGATTTGAGGGAT
GCGTCCATCCCTTCTTTATGGGTGTTATGCGCAGCCTATGTAGTGCTGGTACCAGCCAATGTGTATTTCC
AGTCGGTATCGGGAACAGGTAACACACGCACGGCACTGGCCATGGAACTTTGTGTACTGACAATTTATGT
AGCTTACGCTACTTATTTTATTCTTTACCTTAAAATGGACATTGCGTTTGCCTGGACAACAGAAAGTGTG
TATGGAATCTTTATCCTCCTCTTCTGCTACTGGTATATGAAGAAAGGAAACTGGCAGAAAAAGCAGATTT
AA
>NC_000964.3:2716973-2718175 Bacillus subtilis subsp. subtilis str. 168 complete genome
ATGAAAAAATCAATAAATGAGCAAAAAACGATATTCATTATACTATTAAGCAACATCTTCGTAGCATTTC
TTGGTATCGGTTTAATCATTCCAGTTATGCCTTCTTTTATGAAAATCATGCATTTATCCGGCAGCACAAT
GGGTTATCTTGTTGCGGCTTTTGCCATTTCTCAGTTAATTACTTCACCTTTTGCAGGTAGGTGGGTTGAC
CGTTTCGGGAGAAAAAAAATGATTATTCTCGGGTTGCTTATATTCAGTTTATCTGAGTTGATTTTCGGAT
TAGGGACCCATGTTTCAATATTTTATTTCTCGAGGATATTGGGTGGTGTAAGTGCGGCTTTTATCATGCC
CGCGGTAACAGCATATGTAGCTGATATTACAACCCTAAAGGAAAGGTCAAAGGCTATGGGGTATGTTTCT
GCTGCAATTAGCACCGGCTTTATTATTGGACCTGGTGCGGGAGGATTTATTGCCGGCTTTGGTATCCGCA
TGCCGTTTTTCTTCGCCTCCGCCATCGCGTTAATAGCAGCTGTCACTTCCGTTTTTATACTAAAAGAGTC
ATTGTCGATAGAAGAACGCCATCAACTCTCATCTCATACAAAGGAATCAAATTTCATTAAAGACTTGAAG
AGATCCATTCATCCTGTCTATTTCATTGCATTTATTATCGTCTTTGTAATGGCTTTTGGTTTATCAGCTT
ATGAAACGGTATTCAGCTTGTTTTCTGATCATAAATTTGGCTTCACACCAAAAGATATTGCAGCCATTAT
TACGATTAGTTCCATTGTTGCGGTAGTTATTCAAGTTTTACTATTCGGGAAATTGGTCAACAAACTTGGA
GAGAAAAGAATGATTCAGCTGTGCTTAATAACCGGTGCGATCTTGGCTTTCGTGTCTACTGTTATGTCAG
GATTTTTAACTGTTTTGCTTGTAACTTGTTTTATTTTTCTGGCGTTCGATTTGCTACGTCCGGCCTTAAC
CGCTCATTTATCCAATATGGCCGGTAACCAGCAGGGTTTCGTAGCAGGCATGAACTCCACATACACCAGC
CTGGGAAATATATTTGGACCTGCTCTAGGCGGTATACTATTTGATCTTAACATTCATTATCCTTTCCTTT
TTGCAGGTTTCGTTATGATTGTCGGCCTTGGTCTTACAATGGTTTGGAAAGAAAAAAAGAATGATGCTGC
AGCTTTGAATTAA
>M33768.1:195-1364 B.subtilis multidrug-resistant protein (BMR) gene, complete cds
ATGGAGAAGAAAAATATTACCTTAACTATATTATTAACCAATTTATTTATTGCTTTTTTGGGGATCGGGC
TTGTGATTCCAGTAACGCCGACCATTATGAATGAATTGCATTTATCGGGGACCGCGGTCGGCTATATGGT
TGCCTGCTTCGCTATTACACAGCTCATTGTCTCACCAATAGCCGGACGATGGGTTGATCGCTTCGGGCGC
AAGATCATGATCGTAATCGGCCTGTTGTTCTTTAGTGTGTCGGAGTTTTTGTTCGGCATTGGAAAAACAG
TTGAGATGTTATTTATCTCCCGTATGCTGGGCGGTATCAGCGCACCGTTCATTATGCCCGGGGTCACGGC
TTTTATTGCAGATATCACGACCATTAAAACACGGCCAAAAGCGCTCGGTTATATGTCAGCCGCTATTTCA
ACAGGATTTATTATCGGCCCCGGCATCGGGGGATTTTTAGCAGAAGTCCATTCCCGGCTGCCTTTTTTCT
TTGCGGCAGCTTTTGCACTGTTAGCAGCCATTTTATCAATCCTCACGCTGCGCGAGCCGGAACGAAACCC
TGAAAATCAGGAAATAAAAGGACAGAAGACAGGCTTTAAACGAATTTTTGCCCCCATGTATTTCATAGCT
TTTCTCATTATCTTAATTTCGTCTTTTGGTTTAGCATCATTTGAATCTTTATTTGCATTATTCGTGGATC
ATAAATTCGGATTTACGGCCAGCGACATTGCCATTATGATTACAGGAGGAGCGATTGTTGGCGCCATTAC
GCAAGTCGTCTTATTCGACCGCTTCACAAGATGGTTTGGCGAAATTCATTTAATTCGGTACAGCTTAATT
CTCTCGACGAGTCTGGTATTCTTGCTGACAACGGTACATTCATATGTTGCGATTCTGCTGGTGACAGTCA
CCGTATTTGTCGGATTTGATCTCATGCGGCCTGCGGTAACGACTTACCTGTCAAAGATTGCGGGAAATGA
ACAGGGGTTTGCCGGCGGTATGAATTCAATGTTTACAAGTATCGGCAATGTATTCGGGCCTATTATCGGC
GGAATGCTGTTCGATATAGATGTAAACTATCCTTTCTACTTTGCAACGGTCACCTTAGCCATAGGGATTG
CACTGACCATTGCTTGGAAAGCGCCTGCACATCTTAAAGCCAGCACGTGA
>NC_009089.1:c1744120-1742795 Clostridioides difficile 630, complete genome
ATGGAAAATTTATTTACAAGAAAATTCACTACTTTTGAATTTCTAAAATTTGTTTCTCCTGCAATTATAT
CCATGATATTTATATCTTTGTACACAATAATAGATGGTATCTTTGTATCGACATTAGTTGGTTCTGATGC
TCTTGCTAGTATAAATATTGTACTACCTATAATTAACCTTGTTTGTGGATTTGGAATAATGATGGCAACT
GGTGGAGGAGCTATCGTTTCTATACGTATGGGTGAAAATAGACAGGATGAAGCCAACTCTACATTTTCTT
TTATAGTTTTGTTTTCATTGATTGTTGGGATTTTATTCACAGTAATCTCATATTTCTTTATCAAAGAAAT
ATCTATTTTGCTTGGTGCAACAGATAAGTTATTACCATATTGTATAACTTATGGTAAAGTTATGATTTTA
TGTACACCATTTTATATTTTAAAATTTATATTTGAGTACTTTGCAAGAACTGATGGAAATTCTAAATTTA
GTTTATTTCTATCAGTCATTGGTGGTGTAACAAATATAATATTGGATTATGTATTTATTAAATATTTTGG
AATGGGTCTTTTAGGAGCTGCAGTTGCAACTGCTATAGGTATTATTTTAACTTGTGTTTTAGGTATTATT
TACTTCTTATCTAATAAATCTACACTAAAATTAAGAAAACCAAAAACCGATTTTAGACTTATAAGAGATA
CTATGATAAACGGTTCTTCTGAAATGGTTACAGAATTATCTACAGGAATTACAACATTCTTATTTAATGT
AGTAGCTTTAAAATTAGCAGGAGAAAATGGACTTGCTGCTCTTACTATAGTATTGTATGCTCATTTTTTA
ATGACATCAGTCTATCTAGGATTCGCTGCTGGAGTGTCTCCATTAATAAGCTATAATTTTGGTGCTGAAA
ACAGTGATAAATTAAAAGAAACATTTAAACATTCTCTAAAATTTATATTTATTTCTTCTCTTTTAGTGTT
TATTATTGCTTTAGTATTTGCACCATTTATTGTTAGGGTCTTTGTAAATCCAGATAACACAGTATTTAAA
CTAGCCTTACAAGGATTAAAAATATTTGCATTTGCTTTTTTGTTTGTTGGTATAAATATATTTGCATCAG
GATTTTTTACAGCATTTCACAATGGAAAAATTTCAGCTATTATATCTTTTAGTCGTGCCTTTGTTTTTAT
AATCATAGGAATCATAATTCTTCCTCCTATGTTAAACATGACTGGATTATGGCTTACAGTTCCATTTGCT
GAGGTTATAACCATATTTATATCTATTCTATTTATAAAAAAATATAAAGGTAGATATAAGTATTAA
>NC_009648.1:4622601-4623503 Klebsiella pneumoniae subsp. pneumoniae MGH 78578, complete genome
ATGAATCAATCTTATGGCCGGTTGGTGAGCCGCGCCGCTATCGCCGCGACGGCTATGGCCTCCGCGTTAC
TTTTGATCAAAATTTTTGCGTGGTGGTATACCGGTTCTGTCAGTATTCTGGCTGCGCTGGTGGATTCGCT
GGTGGACATTGCCGCCTCGCTGACCAACCTGCTGGTGGTTCGCTATTCGCTACAGCCTGCTGATGAAGAA
CATACCTTTGGTCATGGCAAAGCGGAGTCGCTGGCGGCGCTGGCGCAAAGCATGTTTATCTCCGGCTCGG
CGCTGTTCCTGTTTCTCACCGGCATTCAGCACCTGGTGCGTCCGGAGCCGCTGCAGGCCGCCGGCGTCGG
GGTCGTCGTCACATTGATCGCCCTCGTTAGTACGCTGGCGCTGGTGACTTTCCAGCGCTGGGTGGTGCGA
AAAACCCAGAGCCAGGCGGTGCGGGCGGATATGCTTCATTATCAGTCTGATGTTATGATGAACGGCGCCA
TTCTGGTGGCGCTGGGCCTCTCCTGGTACGGCTGGCATCGCGCCGACGCGTTGTTTGCCCTGGGGATTGG
CATCTATATTTTATATAGCGCGCTGCGGATGGGCTATGAGGCGGTTCAGTCACTACTCGACCGCGCCTTG
CCTGACGAGGAGCGTCAGGACATTATCACCATCGTGACCGCATGGCCCGGCATCCGCGGGGCGCACGATC
TACGAACGCGGCAGTCAGGGCCGACCCGCTTTATTCAGATTCATTTGGAAATGGAAGATAACCTCCCGCT
GGTGCAAGCCCACGTGATTGCAGACCAGGTGGAGCAGGCGATTCTGCGCCGTTTCCCGGGGTCCGATGTC
ATTATCCATCAGGATCCCAGCTCTGTGGTGCCAGCGGCGCAGCAGGGCTTTTTTGAGCGTTAG
>NC_002163.1:963479-964753 Campylobacter jejuni subsp. jejuni NCTC 11168 = ATCC 700819 chromosome, complete genome
ATGTTTGAAAAATATTTAAAATCAGCTATATTTTTAGCTCTTTATCCCTTAGCAATGTTAGCTTCTAATT
TGCACGAATTTATAGCACTAAGTCAAAATAATGAATCCTATCTCATTAAGCAAATGCAAAGCGAACAAGC
AAATTTAGACAAAGAACAAGCTTTTAGAAATTACCTACCCTCTCTTAGTCTAAACTCAGCTTATGTAGCC
AACAATAAAGATCGCTTCATTATCGATCCACAAGAAAGTTTATTTGCTAAAGTTTCTCTTAATTTTTTGC
TTTTTGATGGGGGTGCTAGAGAGGCTAATTTAAGAGCTTTAGAAAGCAGAGAAAAATTAAGCCTTTTAGA
CAAAGAACAAAATAAAAATTACCTTGCCCTAAATGCAATCACACTTTATTTTAACACCTTAAGTCTTGAA
AAAATTTTACTAGCCAATCAACAAAAAGTATCTTTTTTAAAATCAACTTTTGAAAGATTGCAAAAATTTT
ACGACGCAGGACTTAGCCCTAAAGATGAACTTGAAAGCATTAAGGCTAAATACCATTTAAGCTTATTAGA
GCTCAGTCAAAATGAATTAAAACTTGCCAATATACAAAAAGAGATTAAAATTTTAAGCGATACAGATTTT
AAAGTGCAAGGGAATGCTTTTTTAGAAAATCCGCAACAAGAAAAAAGTCAAAACTATGAAGTAATGATAG
CTAAAGAACAAATCAATCTTGCTAAAGAAAGTGTAAATTTAGCAAAAGCTGAATATTTTCCAAAATTTTA
TATTCAAGATAATTTTAACTTTTATAAAAACAATTATAATCCAAAAGTTCCAGCTCCTTTTGCAAATTTA
GCGGATCAATTCTTAGAAAAATATTCTCAAGGTAATCAATTTATTTTAGGTATGGAATGGAAAATTTTTG
ATTTCAATGCAAGGGCTAAAGAAGTTGAAAAAGAGCGTTTAAATGTTCAAATAGCCAATGCAAATGCAAG
ATTTAGCGAGAGAAAAAATAAAGAAGAATTAAATTATTTAGACAAAAGTTTAAAAGTTTTACAAGAACAA
ATTTTAGCTCTTAATCTTAGCTTAAATGCTGCAAATTTAGCTTTTGAAAGTGTAGATAAAAAATACCAAG
CAGGACTTGTTTCTTATGTAGAATATCTTCAAGCTTTAGAGGTTAAATTTAAAGCACAAAGCGATTTAGA
GCTTGCTAAAAATGAATTTGAAATTACTAAAGCAAATTATTATTTTAATGCGGGTATAGATCTTAATTCA
AAGGTTAAAGAATGA
>NC_002163.1:964750-965490 Campylobacter jejuni subsp. jejuni NCTC 11168 = ATCC 700819 chromosome, complete genome
ATGAAAAAAATTCTATTTTTACTTCTTGTTTTTAATTGCGCCTTTGGCGAAGAAATTTACGCAAGTTTCA
ATGTAGAAGCATCAAAACAAAGCAAACTTGCCCTTGAAAGCATAGGTTTGGTTCAAAAAATTCCTGTAGA
AATTGGACAAAAAGTCAGCAAAGGAGAACTTTTACTTGCTCTTGATCAAGAAAGTGAAAAAATAGCTCTT
CAAAATGCTCAAAATTCTTATCAACTTGCCCTTGTAGAATACGAAAATACCAAAAGTAGGATGCAAAAAA
TCAAAGCTGTAGAAAATGTTATAGACAAACAAAGCTATGAAGATATGAAAGCTAAGTTTGATGCTGCTAA
TTTAAATTTAAACAAAGCAAAAATCAATATAGCTTATTATAAAAATATCATGGCAAAAAAAGAATTACGC
GCACCTTATGATGCTATTATCGCAAACAAATTTATACAAGTGGGCGAAGGAGTAGGAGGAGTAGCTCAAC
CTTTAATAGAAATTTTTTCCTATCCACAAAGCAAACTGATTTTAAGTTTTGATGAAAAATATAAAGATAA
AGTTAGATTAGGCGATGATTTCTTTTATAAAATCGATCAAAATGGTACAGAATTGAAAGGAAAAATCAAC
CTTATTTATCCAAGTATAGAAGTAAAAACAAGAAAAATTTATGCTGAAGTGCAAACCACAAATCTAACAC
CAGGGCTTTTTGGTGAAGGTAGAATCATCACTAAAGATTAA
>NC_002163.1:965493-968510 Campylobacter jejuni subsp. jejuni NCTC 11168 = ATCC 700819 chromosome, complete genome
ATGTTTAAACTAGCTATAAACCGACCTATTACCGTGCTAATGTTTTTCTTAGCTCTTATGATTTTTGGGC
TAATCTCTGCTTTTAGCATGAGTGTAAATTTATTTCCTAATGTTTCCATACCTCTTATAAAAATCACAAG
CAAGATAAATGGGGATTTAAATTTCGTAGAATCAAAAGTCACTAAAGAAATAGAAAATGCTTTAAGTGAA
ATCGATGGAGTAAAGACCATAACCTCAGCTGCATATGATAATTTTAGTGTAAGTGTAGTCGAGTTTAAAC
TGGGTAAAAATCTTGAAGTAGCTGCCAATGATGTGCGTGATAAAATAGGAACTTTAAGCCTACCTTCTAA
GCCTGAAATTGAAAAAATCAGTTCAGATTCTGGTTCTGCTATTTCACTTTTTCTATATTCTAAAGATAAA
TTACAACTCATGCGTGAAATCAATGACAAAATAAAACCTTTTTTGCAAAGAGTTGAAGGAGTAGGTAAAA
TCGAAGCTAAGGGGTTTTTAGAACCCCAAATTCGCATAGAATTAAAACCAAACCAACTTAGAAAATACAA
TCTTAACGCCCTTGATGTAGCAAATATCATCAAAAGTCAAAATTTTAAACAAGCCCTAGGCGAACTTAAC
AACAATCAAGATAACTATATCATCAAAGGCTATTTTGAAGCCACAAATTTAGAAGAACTTAGCAATCTTC
GCATAAAAACAGGAGTATTTTTAAGTGATATTGCTAATATTTCAAGCCTTTATGAAGATGAAAAACAAAG
TGCTTTATACGAAGGTAAAGAAGGGGTGCTTTTAGAACTCGGAAAAATCACAAATTATAACACCCTTGAA
ATGATTAAAAATGTCAAAAATGCCTTGCCTATTTTAGAAAAACAAATTCCAAAAGATATAAGCATTAATA
TGCTTTATGATAAAAGCTTAAATATCCACAAGCACCTTTCTCAAGTGATTTTTGATATGGTTTTGGGGAT
TTTTCTAACCCTTGTTATCGTGTTTTTATTTTTAAGAAATTTAAGTACAACTCTCATTGCTTGCATAGCT
ATACCTACTTCTATCATTTCAACTTTTTTTATTATCGATCTTTTAGGCTATGATTTAAACCGCTTAACTT
TTATAGCTTTAACCTTAAGCATAGGAATTTTTATCGATGATGCTATAGTAGTGATTGAAAATATTGCTAA
AAAACTAAAAACTTATCCGCCTTTACAAGCTGCTTTTTTAGGTATCAATGAAATAGGTTTTAGCGTTTTA
AGCATAAGTATAGTTTTACTTTGTGTTTTTATCCCTATTTCTTATATGAACTCTATATCAGGGCTTTTTT
TCAATGCCTTAGGCATAAGCGTTGCAAGTGGGATAGTTATAAGCTTTTTGGTTTCTGTATTTTTAATACC
TAGTATTGGGGCAAGATTTTTAAATCCAAAAGAAAACAAGTTTTATGAAAAAACAGAAGCTTTTTTTGAA
AAAATAGAGCAAAAGTATGAAAATTTACTCTATAAAATTTTACAAAATAAAGTAAAATTTATCCTAGCCA
CTCTTGTTTTTATAGGGCTTTCTTTTGCTTTAGCCACTCGCATAGGGCTTGATTTTTTACCTATGGAAGA
TGATAGTGAAATTCAAGTTTTGCTTGAAAGCAAAAAGGATTTAAGTTTAGAAGCCATGAAAGAAAAAAGT
TTAAATTTGCTTGAAAAAATCAAAAATGATAGCAATGTCAAATACGCTTTTTTACTTGTAGGCTATGATG
ATGCCAAAGATGCTACAAAGGCTAAAATTTATGTTAAACTTAAAAATTTAGACGAAAGAAATTTAAGACA
AAGTGCCATAGTAAGTTTATATCGTCAAAAATTTCAAGATGAAAGTTTAAAAATCAAAATTTTAGAACTT
CCAAAGATAGAGGGTGCAGGCATTGATGATCCCGTGCAATTTTTAATCTTAGGAGATGATTTAAACACTC
TGAAAGAAGCTGCTTCTCAGGCAAAAGAAATTTTAGGCACTAATGCACGCATTGTAGATATAAGTGATAA
TGCTAATGCTACAAAAGATGAAGTAGCCTTACACATCAACAAAGAAAAAGCCAAACTTTTAGATGTCAAT
CCTCAATATATCGCTGGGGTTTTAGGGTATTCTTTCTCGCAACTTAGCGTAGGAAGCATGGATAGAGGCA
ATTCAAAAGATGATATTATCCTAAGTTTTGCTCCAGAATTTAAAAAAGACATAGAAGCTTTAAAGCGCAT
TAGCATTAAAAACAACCAAGGTATAAATTTAGAACTTTCAAGCGTGGTGGATTTTATATACAGTAAAGAT
TTAAAAACTATCAATCGTTACAATAAAAACCGCTCTGTGAAAATCACAGCTGGAGTGAATGATCTTTCCT
TAGGAGCGGTGCAAAAACTTTTACTAGATAATATGGATAAAATTTTAAATAACAATCCAAGTCTTAGCTA
TGCTTTTTCAGGCTTTATCAATCTTTTAGGTGAAACCGTGCAAGGTTTTGCTATGGCAGTAGCACTTGCT
TTTGTTTTAATTTATCTTGTTTTAGCCGCACTTTATGAAAGTTTTATTCTGCCTTTAATCATCATGATAA
CCATGCCTTTAGCCTTTGGCGGAGCTTCTATAGGGCTTTTTATCACAGGGCATAATTTTTCACTTTTTGT
ACTTATTGCCATCATCTTACTTTTTGGTATGGTGGGGAAAAATGCTATTTTACTCGTAGATGTAGCTAAT
AAAAAATGCCATGAAGGTTTAGATCCCGATAAAGCTCTTTTAATCGCTGGAAAATCGCGCTTAAGGGCTA
TATTGATGACAACTTTTGCTATGATTTTTGCTATGCTCCCACTTGCTCTTTCAAGGGGTGCGGGCTATGA
AGCTAATTCTCCTATGGCAATAGCCATTATCTTTGGACTTATAAGTTCGACTTTGCTTACCTTACTCGTA
GTACCTGCACTTTTTAAATTTTGTTTTAAACTAGATAGCAAATTAAGAAAAATTTATGAGAGAGAAAAAT
TAAATTAA
>NC_008787.1:c341560-340928 Campylobacter jejuni subsp. jejuni 81-176, complete sequence
ATGAACTCAAATAGAACACCATCACAAAAAGTTTTAGCCAGACAAGAAAAAATCAAAGCAGTGGCCTTAG
AGCTTTTTTTAACAAAAGGATACCAAGAAACAAGTTTGAGTGATATTATTAAATTATCTGGAGGATCTTA
TTCTAATATTTATGATGGTTTTAAAAGTAAAGAAGGGCTATTCTTTGAAATTTTAGATGACATATGTAAA
AAACACTTTCATCTTATTTATTCCAAAACACAAGAAATTAAAAATGGCACTTTAAAAGAAATTTTAACTT
CTTTTGGTTTAGCTTTTATAGAAATTTTCAATCAACCAGAAGCTGTAGCCTTTGGTAAAATTATCTATTC
TCAAGTTTATGACAAAGATAGACATCTTGCCAATTGGATAGAAAATAATCAACAAAATTTTTCCTATAAC
ATACTTATGGGTTTTTTCAAGCAACAAAATAATTCTTATATGAAAAAAAATGCAGAAAAACTTGCTGTTC
TTTTTTGCACTATGTTAAAAGAACCTTATCACCATCTTAATGTTTTAATTAACGCTCCTTTGAAAAATAA
AAAAGAACAAAAAGAACATGTTGAATTTGTTGTAAATGTTTTTCTAAATGGAATCAATAGCTCCAAAGCT
TAA
>AF034958.3:2642-3871 Enterobacter aerogenes plasmid pIP833 integron In40 6'-N-aminoglycoside acetyltransferase (aac(6')-Ib), quarternary ammonium determinant (qacF), chloramphenicol resistance determinant (cmlB), oxacillinase (oxa9), and sulfonamides resistance determinant (sul1) genes, complete cds, and unknown gene
GTGCGCTCAAAGAACTGTAATTGGCGGTATTCCCTTGCCGTCACTGTGTTGTTGTTATCACCTTTCGATT
TACTGGCATCACTCGGCATGGACATGTACTTGCCAGCGGTGCCTTTCATGCCACATGCTCTTGGTACGAC
AGCGGGCACAATTCAGCTTACGCTGACAACGTATTTGGTCATGATAGGGGCCGGTCAGCTTTTGTTTGGG
CCACTGTCGGACCGGCTGGGACGTCGTCCCGTGCTACTGGCGGGCGGTGCCGCCTACGTTGCGGCCTCAA
TCGGCCTCGTCGTCACGTCATCGGCTGGAGTATTTCTGGGTTTTCGGATTCTCCAAGCTTGTGGTGCCTC
GGCATGCCTTGTTGCCACATTTGCAACAGTGCGTGATATCTACGCAGGTCGCAAGGAAAGTAACGTCATC
TACGGCTTGCTTGGCTCTATGCTTGCTATGGTTCCGGCGATAGGCCCATTGCTGGGAGCGGTCATAGACA
CCTGGTTCGGGTGGCGGGCGATCTTTGCGTTCTTGGGATTGGGAATGATCGCTGCATTGACAGCAGCGTG
GCGGCTCTGGCCTGAGACCCGGGTGCAGCGACCAGCAGCTTTGCAATGGTCACAACTTCTGCTTCCCATC
AAGCACCTTAACTTCTGGTTGTACACAGTGTGTTATGCCGCAGGAATGGGCAGCTTCTTCGTCTTCTTCT
CCATAGCGCCCGGATTGATGATGGGTAGGCAAGGCATGTCCCAGTTTGGCTTCAGTCTGTTGTTCGCAAC
AGTGGCAATTGCGATGATGCTTGCGGCCCGCTTCATGGGGCGCGTAATCGCCAAGTGGGGCAGCCTGAGT
GCCTTGCGAATGGGGATGGGCTGCCTGATAGCAGGCGCAGTCTTGCTTGTCATCACCGAGCTATGGATTC
CGCAGTCCGTGTTGGGCTTTATTGCCCCAATGTGGCTAGTGGGCGTCGGCGTCGCGACAGCGGTATCCGT
TGCACCCAATGGTGCGCTTCGAGGGTTCGACCATATTGCAGGAGCCGTTACGGCAGTCTACTTCTGCTTG
GGGGGGCTGCTGCTGGGGAGTGTTGGAACGCTCATCATTTCGCTGTTGCCGCGCGACACGGCCTGGCCAG
TTATCGCGTATTGTTTGGTTCTTGCAACAATCGTGCTTGGACTGTCGTGTGTTTCCCGAGCGAGAGACCT
TCGCGGTCACGGGGAGTATGATGCGGTTGCACGCACATAG
>CP001875.2:736052-737221 Pantoea ananatis LMG 20103, complete genome
GTGTTATTTGAGTTTGCCACCTATCTGGCGCACGACATGATTCAGCCAGGCATGCTGCTGGTCACGCAGG
CATTTCACGTGGGTCCGGAGTGGGTCTCCACGTCACTGACCGCTTACCTGATGGGCGGCATGCTGCTGCA
GTGGCTGTTGGGCCCGCTATCCGACAAGCTGGGACGACGTCCGGTGCTGCTGGCAGGCGTTGCCTTTTTC
ATGCTGACCTGCCTCGCAACCCACTGGGTGCAGAGCATTGGGCAGTTTATCTTGCTGCGCTTTCTTCAGG
GCATCAGCCTGTGTTTCATCGGTGCAGTCGGTTATGCCGCCATTCAGGAGGCATTTGACGAAGCGCTCAG
CGTAAAGATGATGGCGCTGATGGCTAACGTGGCGCTGCTGGCACCGCTGGCCGGGCCGCTGGCGGGCACG
GCGTTTCTGGCTGTTGCGGACTGGCGCACGCTGTTTCTGTTTTTTGCCGCCCTGTCTGCTCTGGCATTGA
CGGGCCTGTGGCTCTCGATGCCGGAAACGGCGGGCGACAGAAACACCTCCGTGTCGCTAAAGTCCCTGGC
TGCCGGCTATTACGCCTTGTTAAAAGACCGCCAGGTGATGTGCGGTTCACTGGCCATCGGCCTGGTGACG
ATTCCCTGTCTGGCCTGGGTAGCGCTTTCTCCCGTTATCCTTATTCACGATCTGGGACTGAGCCGCATGG
ATTATGCGCTGCTCCAGTTACCGGTCTTTCTGGCGATGATCGCCGGAAATCTGCTGCTGGGGCGGCTTGC
CAGCCGTCTGCCGGTTGAACAGCCGCTGCGGCTGGGGGCCTGGCCGATTTTGGCGGGTTTGACGGTGGCC
GCTATTGGCACCTTTATCAATGCAGGCAACGCGGCATGGCTGACGGCGGGCCTGAGCCTTTACGGATTCG
GCACCGGAATGGTGAATGCCGGGCTGTACCGACTGACATTGTTCTCCAGCCGGGCGGGCAAGGGCAGCGT
CGCGGCGATGTTAGGGATGGTCAGTATGGTGGTGTTTGCGCTGGGCATTGAGGCGGTGAAAGCGGCGTAC
TTCGGTGGCGGAACGGCCTGGTTCAGCCTGATTAATCTGCTGTGCGGGCTGTTATGGCTGGCACTGGTGC
GGTCGTTTCTGCGCGAAAAACAGCGGCGACACAGCACCGTAACGGCCTGA
>NC_009648.1:c4621094-4619721 Klebsiella pneumoniae subsp. pneumoniae MGH 78578, complete genome
ATGATTGGAAGTTTGACTGCACGCATCTTCGCCATCTTCTGGCTCACGCTGGCGCTGGTGTTGATGCTGG
TGCTGATGTTGCCCAAACTGGATTCCCGGCAGATGACCGAGCTGCTGGAAAGCGAGCAGCGTCAGGGCAT
CATGATCGAGCAGCACGTCGAGGCCGAGCTGGCCAACGATCCGCCAAACGACCTGATGTGGTGGCGTCGT
TTGTTTCGCGCCATCGATAAATGGGCGCCTCCGGGACAACGCCTGCTGCTGGTGACCAGCGAAGGCCGCG
TGATCGGCGCAGAACGCAACGAGATGCAGATCATTCGTAACTTTATCGGCCAGGCCGATAACGCCGATCA
TCCGCAGAAAAAACGCTATGGCCGCCTGGAAATGGTGGGCCCGTTTTCCGTCCGGGACGGGGAGGATAAC
TATCAGCTCTATCTGATTCGTCCCGCCAGCACCTCACAATCCGACTTTATCAACCTGCTGTTTGACCGGC
CGCTGCTGCTGCTGATCGTCACGATGCTGGTCAGCGCCCCGCTGCTGCTGTGGCTGGCGTGGAGCCTGGC
GAAACCGGCGCGTAAGCTGAAAAATGCCGCCGATGAAGTCGCCCAGGGCAACCTGCGCCAGCATCCGGAG
CTGGAAGCCGGGCCGCAGGAGTTTTTAGCCGCTGGCGCCAGTTTTAACCAGATGGTGACGGCCCTGGAGC
GGATGATGACCAGCCAGCAGCGGCTGCTGTCCGATATCTCGCACGAGCTGCGCACGCCGCTTACGCGCCT
GCAATTAGGTACCGCCCTGCTGCGTCGCCGCAGCGGAGAGAGTAAGGAGCTGGAGCGTATCGAAACTGAA
GCGCACCGGCTGGACAGCATGATCAACGACCTGCTGGTGATGTCGCGCAATCAGGCGAAAAACGCCCTGG
TCAGCGAGACGGTGAAAGCCAATCAGCTATGGAACGAAGTGTTGGACAATGCGGCGTTTGAAGCCGAGCA
GATGGGGAAATCTTTCACCGTTGAGTATCCGCCGGGCCCATGGCCGCTGTACGGTAACCCCAATGCGCTG
GAAAGCGCGCTGGAGAATATCGTGCGCAACGCCCTGCGCTACTCGCATACGAAAATTTCCGTCAGCTTCT
CGGTGGATAAAGACGGGATTACGGTTAACGTCGATGACGACGGCCCGGGAGTCAGCCCGGAGGATCGCGA
ACAGATTTTCCGGCCATTCTACCGGACCGACGAGGCGCGCGACCGCGAGTCCGGCGGCACCGGCCTGGGG
CTGGCGATTGTCGAAACCGCTATTCAGCAGCACCGCGGCTGGGTGAAGGCCGACGACAGCCCGCTGGGTG
GTCTGCGTTTAACAATCTGGCTGCCGCTGTATAAACGAACCTGA
>NC_009648.1:c4621789-4621091 Klebsiella pneumoniae subsp. pneumoniae MGH 78578, complete genome
ATGAATAAAATCCTGTTAGTTGATGATGACCGGGAGCTCACCTCCCTGTTAAAAGAGCTGCTCGATATGG
AAGGTTTTAACGTGCTGGTGGCCCATGATGGGGAACAGGCGCTGGCCCTTCTGGACGACAGCGTTGATTT
ATTGCTGCTCGACGTGATGATGCCGAAGAAAAACGGTATCGATACGCTGAAAGAGCTGCGTCAGACACAC
CAGACTCCGGTTATCATGCTAACAGCGCGCGGAAGCGAGCTGGATCGCGTTCTCGGCCTCGAGCTGGGCG
CGGATGACTATTTGCCTAAGCCATTCAACGATCGCGAGCTGGTGGCCCGTATACGCGCGATTCTGCGCCG
TTCCCACTGGAGCGAGCAGCAGCAGACGACCGAAGCCGGCTCACCAACCCTGGAAGTGGATGCCTTAAGC
CTCAATCCGGGCCGCCAGGAAGCCAATTTCGATGGCCAGACGCTGGAGCTCACCGGCACCGAGTTCACCC
TGCTCTATTTGTTAGCGCAGCATCTCGGTCAGGTAGTCTCCCGTGAGCATTTAAGCCAGGAAGTGTTAGG
CAAGCGCCTGACGCCGTTCGACCGCGCCATCGATATGCATATTTCCAACCTGCGGCGTAAGCTGCCGGAG
CGCAAAGATGGCCATCCGTGGTTTAAAACGCTGCGTGGCCGCGGGTATCTGATGGTTTCCGCTTCATGA
>NZ_AJHL01000010.1:c632279-631962 Bacillus subtilis subsp. spizizenii RFWG1A3 contig00010, whole genome shotgun sequence
ATGTTGGTAGGATATATATTCCTCACGATTGCCATATGCTCGGAATCGATAGGAGCGGCCATGCTGAAAG
TATCTGACGGCTTTAAAAAGTGGAAGCCAAGCGCTTTGGTCGTGATTGCCTATTCCCTCGCCTTTTATAT
GCTGTCGCTAACCTTAAACCATATCCCCCTCAGCCTCTCGTATGCGACGTGGAGCGGTGTAGGCACGGTG
CTGACGGCAGTGATCGGTGTGAAATGGTTTAAGGAAGAATTGAATGCCAAAGGGCTTATCGGGATTCTTT
TATTAATATCAGGGGTCGTGTTACTTAACTGGCAGTAA
>NC_014479.1:c1822506-1822153 Bacillus subtilis subsp. spizizenii str. W23, complete genome
ATGAAAGGATTGCTTTATTTGGCTCTTGCCATTGTATCTGAGGTTTTCGGGAGCACAATGCTGAAGCTTT
CAGAAGGATTTACACAAGCCTGGCCCATTGGCGGAGTCATTGCCGGATTTCTTTCTGCTTTTACCTTTCT
AAGCTTTTCTTTAAAAACAATTGACTTATCAAGCGCGTATGCGACATGGTCTGGCGTTGGAACGGCGCTT
ACAGCCATTGTCGGGTTTTTGCTTTTTGGCGAAACCATCAGTTTAAAGGGCGTGTTCGGGCTCACGCTTG
TCATTGCAGGCGTCGTTGTGTTAAATCAGTCGAAAGCCCCTGCTAAAGAAAAAAAACAGACGGTCTGTGA
GTGA
>NC_022082.1:c109559-108435 Klebsiella pneumoniae JM45, complete genome
ATGAAATACATCATAGCTCCCATCGCGACAGCATTATTTCTCCTTAGCGGATGCGATAATGCGCAGACAT
CTGCTCCGCAGCAACCCACGCCGGAAGTGGGCGTGGTCACCCTGCAAAGCCAGCCGGTGCCGGTAGTCAG
CCAGCTCACCGGCCGCACCACCGCCTCGCTCAGCGCCGAAGTTCGCCCGCAGGTGGGCGGCATCATCCAG
AAACGCCTGTTTACCGAAGGCGATATGGTGAAGGCCGGGCAGGCCCTTTACCAGATCGATCCCTCCAGCT
ATCGCGCGACCTGGAACGAAGCGGCGGCGGCGCTGAAACAGGCCCAGGCGCTGGTGGCCTCCGATTGCCA
GAAGGCCCAGCGCTACGCGTCGCTGGTCAGGGATAACGGCGTTTCCCGCCAGGATGCTGACGACGCCGCC
TCCACCTGCGCCCAGGACAAGGCCAGCGTGGAATCGAAGAAAGCGGCGCTGGAGAGCGCGCGCATTAACC
TGAACTGGACCACCGTCACCGCGCCGATTGCCGGGCGCATCGGCATCTCGTCGGTTACGCCGGGGGCGCT
GGTCTCCGCCGATCAGGATACCGCGCTGGCGACGATCCGCGGGCTCGACACCATGTATGTTGATCTGACG
CGATCCAGCGTCGATCTCCTGCGTTTACGCAAGCAAAGCCTGGCCAGCAACAGCGACACCCTCAGCGTGA
CGTTAACCCTGGAAGATGGCAGTACCTATCCCGAAAAAGGGCGTCTGGCGCTCACCGAAGTCGCCGTCGA
TGAATCTACCGGCTCGGTGACCCTGCGCGCTATCTTCCCCAACCCGCAGCACGTCCTGCTGCCGGGGATG
TTCGTCCGCGCGCGCATCGATGAAGGCATCATGAACGACGCGATCCTCGCCCCGCAGCAGGGGATCACCC
GCGATGCCAAAGGCGACGCCACGGCGCTGGTGGTCGATGCCGCCAACAAAGTTGAGCAGCGTACCGTGGA
AACCGGCGACACCTACGGCGATAAATGGCTGGTGCTGAGCGGCCTGAAAGCGGGCGACAAGCTGATTGTC
GAAGGCACCGGTAAAGTGGCCCCCGGACAGACAGTGAAGGCCGTCGCCGTCAACAATAACGGAGGCAACG
CCTGA
>NC_012731.1:5140493-5140678 Klebsiella pneumoniae subsp. pneumoniae NTUH-K2044 DNA, complete genome
ATGAGAATGATCATTCTCACAACAAAACCAGAGGAGATGCGCTTTTCACCTCCTGAAGACCGAAGAGGTT
GGCTTCAGCGGAGACACAATAACAATCACGTTCAGGAACATCTGTGTTCCTTTTTTGTCATTTTCGCTCA
CCCGAAAATGCCTCAGCGCCCAACCTATTCCCTCGTTTTTAAATAA
>AB091338.1:174-1355 Enterococcus faecalis emeA gene for multidrug efflux pump, complete cds
ATGACGAAAAAAAATAGTATGATGTACTTAGCAATTTCTAACTTATTTCTTGTTTTTCTAGGCGTAGGCC
TAGTCATTCCCGTAATTCCCCAATTAAAAGAAGAAATGCATTTTTCTGGTACCACAATGGGAATGATGAT
TTCTATTTTTGCGATTGCCCAATTAATCACATCGCCAATCGCAGGTGTCCTTTCGGATAAAATTGGTCGG
AAAAAAATGATTGCGACGGGCATGTTGGTGTTTTCAATTTCTGAGTTATTATTTGGTTTAGCCCAAGCGA
AAAGCGGTTTTTATATTTCTCGTGGTTTAGGTGGGATTGCCGCCGCGTTATTAATGCCGTCAGTGACAGC
CTTTGTGGCAGATATGACCACGATTTCTGAACGTCCGAAAGCGATGGGGCTTGTGTCAGCTGCAATTAGT
GGTGGTTTTATTATCGGACCAGGAGTTGGTGGTTTTATTATCGGACCAGGAGTTGGTGGTTTTATTGCTT
ATTTAGGAATTCGCGCTCCATTTTTTGCGGCCGCATTTTTAGCGTTTATTGGTTTTATTTTGACATTAAC
TGTTTTGAAGGAGCCAGAGAAACGAATTTTAGCCGCTGTTGAAGCGAAAAAAGGTTCATTTATGGATATT
TTAAGAAATCCAATGTTTACCTCATTATTTGTGATTATCTTAATTTCCTCTTTTGGCCTGCAAGCGTTCG
AATCTATTTATAGTATTATGGCGACCATTAATTTTGGCTTTACCACAAGTGAAATAGCAATCGTGATTAC
GGTTAGTGGTATTTTAGCGTTGATTTGTCAGCTGTTTTTCTTTGATGCAATCGTCCAAAAAATAGGTGAA
ATGGGTTTAATCCAATTAACCTTTTTTGCAAGTGCCATTTTTATTGCCGTGATTGCCTTTACAAAAAATA
ATTTAGTTGTTGTATTTTCAACGTTTATTGTCTTTTTAGCGTTTGACTTGTTTAGACCAGCAGTAACTAC
TTATTTATCCAAACATGCTGGAGATCAACAAGGAACCATCAACGGACTAAATTCGACATTTACAAGTTTT
GGTAATATTTTAGGACCAATGGCAGCAGGAGCTTTATTTGATATCAATCACTTTTTCCCTTATTATGTTT
CAGCAGTAATTCTGTTAGGAACGGGCTTTTTATCGTTATTTTTAAATCGAAATAAGATGTAA
>NC_004129.6:c1509914-1508757 Pseudomonas protegens Pf-5, complete genome
ATGCAACTCAAGCCAGCTGTTACCGCTCTGGTCACTGCCGTCGCCCTGGCATCGCTGCTCAGCGGATGTA
AAAAGGAAGAGGCGGCACCTGCCCCTCAAGCCCCTCAGGTCGGCGTCGTTACCCTGCAACCACAAGCCTT
TACCTTGACTTCCGAACTCCCGGGCCGGACCACTGCGTTCCGCATCGCCGAAGTTCGCCCACAGGTAAAC
GGGATCATTCTCAAGCGTCTGTTCAAAGAAGGTGGAGACGTCAAGGAAGGTCAGCAGCTTTATCAGATCG
ATCCATCGGTCTATGAGGCAACGCTGAAGAGTGCCGAGGCTAATCTGCAATCGACCAAGTCGATTTCTGA
TCGCTACAAGCAACTGGTCAACGAGCAGGCCGTAAGCCGCCAGGAATACGACACTGCCGTGGCCAACCGC
CTGCAGTCGGAAGCCTCGCTGCAAAGCGCCCAGATCAACCTGCGCTACACCAAAGTGCTGTCGCCACTGA
CCGGCCGAATCGGCCGTTCCTCGGTGACCGAAGGCGCCCTGGTGAGCAATGGCCAGGCCGATGCCATGGC
CGTGATCCAGCAGCTGGACCCAATCTACGTCGACGTTACCCAGTCCTCGGTGGAACTGCTGGAACTGCGT
CGCGAACTGGAAAGCGGCCGCCTGCAGAAAGTCGGCGACAATACCGCCAAGGTCAAACTGACCCTGGAAG
ACGGCAGCCAGTACAAGCTCGACGGCAAGCTGGAATTCTCCGAAGTCTCGGTGGACGAAACCACCGGCTC
GGTGACCCTGCGCGCAGTGTTCCCGAACCCTGAGCACACCCTGCTGCCTGGCATGTTCGTCCACGCCCAG
CTGCAAGCCGGGGTGAACAGCGCGGCGATCCTGGCTCCCCAGCAAGGCGTGACGCGCGACCTGAAAGGCA
CCCCGACCGCCCTGGTGGTTGGCCCGGATAACAAGGTCGAGCTGCGTCAACTCAAGGCCAGCCGCACGGT
CGGCAGCCAGTGGTTGGTGGAAGATGGGCTGAAAGCCGGCGATCGCCTGATCACCGAAGGCCTGCAGTTC
GTCAAGCCGGGCATTGAAGTCAAGGCCAGCGAAGCAACCAACGTTCCAGCGAAGAACCCGGCCCCTGCAC
AGGCAACTGACAAAGCTGCAGGCGGCAAAGGGGAGTAA
>FJ807391.1:2883-6047 Pseudomonas fluorescens strain 2P24 putative protein, EmhR (emhR), EmhA (emhA), EmhB (emhB), and EmhC (emhC) genes, complete cds
ATGTCGAAATTCTTTATCGACCGTCCGATTTTCGCCTGGGTGATCGCCCTGGTAATCATGCTGGTCGGGG
CTCTATCGATCCTCAAGTTGCCGATCAACCAGTACCCGAGCATTGCGCCGCCGGCCATCGCGATCCAGGT
GACCTACCCGGGCGCGTCCGCGCAAACCGTGCAGGACACCGTGGTACAGGTGATCGAGCAGCAGCTCAAC
GGCATCGACAACCTGCGTTATGTGTCCTCGGAAAGTAACTCCGACGGCAGCATGACCATCACGGCCACCT
TCGAGCAAGGCACCAACTCCGATACCGCGCAGGTCCAGGTCCAGAACAAGCTGAACCTGGCCACCCCGCT
GCTGCCGCAAGAAGTACAGCAACAGGGCATCCGCGTGACCAAGTCAGTGAGAAACTTCCTGATGGTAATC
GGCGTGGTATCGCGCGACGGCAGCATGACCCGGGAAGACCTGTCCAACTACATCGTCTCCAACATGCAGG
ACCCGATCTCGCGCACCGCCGGTGTCGGTGACTTCCAGGTCTTCGGCGCCCAATACGCGATGCGGATCTG
GCTCGACCCGGCCAAGCTGAACAACTTCAACCTGACCCCGGTGGATGTGAGCACGGCCATTTCCGCGCAG
AACGTCCAGATCGCGTCCGGCCAGCTCGGCGGCCTGCCGGCGATGCCCGGCCAACAACTGAACGCCACCA
TCATCGGCAAGACCCGCCTGCAGACCGCCGAGCAGTTCAAGGCGATCCTGCTCAAGGTCAACCCGGACGG
CTCGCAAGTGCGTGTCGGCGACGTGGCCGATGTCGCCCTGGGTGGCGAGAACTACAGCATCAATGCCCAG
TTCAACGGCGCTCCGGCCTCCGGCCTGGCCGTGCGGCTGGCAACTGGCGCCAACGCCCTCGACACGGCCA
AGGCCCTGCGCAAGACCGTCGACGACCTCAAGCCGTTCTTCCCCCAAGGCCTGGAAGTGGTGTTCCCCTA
CGACACCACCCCGGTGGTGAGCGAATCGATCAAGGGTGTGGTTGAAACCCTGGTCGAGGCGGTCGCCCTG
GTGTTCCTGGTGATGTTCCTGTTCCTGCAGAACTTCCGCGCCACCATCATCACCACGATGACCGTGCCGG
TGGTACTGCTGGGGACCTTCGGGATCCTCGCGGCGTTCGGCTTCAGCATCAACACCCTGACCATGTTCGG
CATGGTGCTGGCCATCGGCTTGCTGGTGGACGATGCCATCGTCGTGGTGGAAAACGTCGAACGGGTGATG
AGCGAAGAAGGCCTGTCGCCCAAGGAAGCCACCAAGAAATCCATGGGCCAGATCCAGGGCGCCCTGGTGG
GTATCGCCCTGGTGCTCTCGGCGGTACTGCTGCCGATGGCATTCTTCGGCGGCTCGACCGGTGTGATCTA
CAAGCAGTTCTCCATCACCATCGTCTCGGCCATGGCCCTGTCGGTCATGGTTGCACTGATCTTCACGCCG
GCCCTGTGCGCCACCATGCTCAAGGCGATCCCCAAGGGCGAGCACGGCACACCGAAGCGCGGTTTCTTCG
GCTGGTTCAACCGCACGTTCGACCGTGGCGTCAGGAGCTACGAACGGGGCGTGGGCAACATGCTCAAGCA
CAAGGCCCCGTACCTGCTGGCCTATATCATCATCGTGGTTGGCATGGTCTGGCTGTTCACCCGTATCCCG
ACGGCGTTCCTGCCGGAAGAAGACCAGGGCGTGCTGTTTGCCCAGGTGCAGACACCGGCGGGTTCCAGCG
CCGAGCGTACCCAGGTGGTAGTGGACAAGATGCGTGAGTTCCTGCTGCGTCCGGGCAAGGACGGCGGCGA
AGGCGATGGCGTGGCCTCGGTGTTCACCGTGACCGGCTTCAACTTCGCCGGTCGTGGCCAGAGCTCCGGC
CTGGCGTTCATCATGCTCAAGCCGTGGGAAGAACGTAACGCTGACAACAGCGTGTTCAAGATCGCCGGTC
GCGCCCAGCAACACTTCTTCACCTTCCGCGACGCGATGGTGTTCGCCTTCGCACCACCAGCGGTGATGAA
CCTGGGTAACGCCACCGGTTTCGACGTGTTCCTGCAGGACCGTGCCGGTATCGGCCACGACAAGCTGATG
GAAGCCCGCAACCAGTTCCTGGGCATGGCGTCCCAGAGCAAGATACTGGCCCAGGTGCGTCCGAACGGCC
TGAACGATGAACCGCAATACCAGTTGGAAATCGATGACGAGAAGGCCAGTGCCCTGGGCATCACCCTCTC
GAACATCAACAACACCCTGTCGATTGCCCTGGGCAGTAGCTATGTGAACGACTTCATCGACCGTGGTCGG
GTGAAGCGGGTGTACGTCCAGGGCCAGCCGAACTCGCGCATGAGTCCCGAAGACCTGAAGAAGTGGTACG
TGCGCAACAGCGCCGGGACCATGGTGCCGTTCACTGCGTTCGCCAAGGGCGAGTGGGTCTACGGTTCGCC
AAAACTGGCCCGTTACAACGGCGTGGAAGCCATGGAAATCCTTGGCACCCCGGCGCCTGGATACTCCACC
GGTGAAGCCATGGCCGAAGTCGAGGCCATCGCCAAGAAGTTGCCGGCCGGTGTCGGTATTTCCTGGACGG
GTCTGTCGTACGAGGAACGTCTGTCGGGCTCCCAGGCGCCAGCGCTGTACGCCCTGTCGCTGCTGATGGT
CTTCCTGTGCCTGGCGGCACTGTATGAAAGCTGGTCGATTCCGATCGCGGTCATGCTCGTGGTGCCACTG
GGGATCATCGGTGCCTTGATGGCGACCAGCCTGCGTGGCCTGTCCAACGACGTGTACTTCCAGGTGGGCT
TGCTGACAACCATCGGTTTGGCGGCGAAAAACGCCATTCTGATTGTAGAGTTCGCCAAGGAGCTCCACGA
ACAGGGCCGCACCCTGGTGGAAGCTGCCATTGAAGCCTGTAGGATGCGTCTGAGACCGATCATCATGACG
TCCCTGGCGTTCGTCCTCGGCGTGGTTCCGCTGGCAATCTCCACTGGCGCCGGTTCAGGCAGCCAGCACG
CCATCGGTACCGGCGTGATTGGCGGTATGCTCACCGCCACCATCCTGGCAATCTTCTGGGTGCCACTGTT
CTTCGTGACCGTGTCGTCGATAGGCCGTCGTAAAAATACCGACGAGCACGACACTCCTGAAACTTCCAAA
GAGGCTGGCCAATGA
>CP000076.1:c1505610-1504150 Pseudomonas protegens Pf-5, complete genome
ATGAGCAAGTCGCTACTCTCCCTGGCAATCACCGCCATCGCGCTAAGTGGTTGCTCGCTGATCCCGGATT
ACCAGCGCCCGGAAGCGCCGGTGGCGGCGCAGTTCCCCCAAGGCCCAGCCTACTCGCCAAAGGAGGCCGC
CAACGTGGCGGCCGCCGAACAGGGCTGGCGGCAGTTCTTCCATGACCCGGCTCTGCAGCAACTGATCCAG
ACGTCCCTGGAAAACAACCGCGACCTCAGGGTCGCGGCGCTGAACATCGATGCCTACGCCGCGCAGTACC
AGATCCAGCGGGCTGACCTGTTCCCTGCGGTTTCGGCCAACGCCAGCGGCAGCCGCCAGCGCACTCCGGC
ACGCATGTCGCAGACCGGCGAAGCCGGGATCACCAGCCAGTACTCGGCCACCGTGGGCGTCAGTGCCTAT
GAACTGGACCTGTTCGGCCGCGTTCGCAGCCTGAGCGAGCAGGCCCTGCAGACCTACTTCTCCAGCGAAG
AAGCCCGGCGCAGCACCCAGATCAGCCTGGTGGCCAGCGTGGCCAACGCCTACATGACCTGGCAGGCCGA
CAAGGAACTGCTGAAGCTGACCCAGGACACCCTCGCCGCCTACGAGGAAAGCTACCGGCTGACCTCGCGC
AGCAACGAAGTGGGTGTGGCGTCGGCCCTGGACCTGAGCCAGTCGCGGACCTCGGTGGAAAACGCCCGGG
TGCAACTGGCCCGTTACACCCGCCAGGTGGCCCAGGACGAAAACAGCCTGACCCTGCTGCTGGGTGCGGC
GATTCCGGCCAATCTGCCGAAGGCCCAGCCGCTGTCGGCTGACCTGCTGAGCGACCTGCCGGCAGGCTTG
CCGTCGGAGCTGCTGCAACGGCGTCCGGACATCCTCGAAGCCGAGTACAAGCTGAAAGCGGCCAACGCCA
ATATCGGCGCGGCGCGAGCAGCGTTCTTCCCGAGCATCAGCCTGACCGCCAATGCCGGTACCTTGAGCCC
GGATCTCTCGGGCCTGTTCAAGGGGGGCTCGGGCACCTGGCTGTTCCAGCCGCAGATCAACCTGCCGATC
TTCAACGCCGGCAGCCTGCGCGCCAGCCTGGACTACTCGAAAATCCAGAAAGACATCACCGTCGCGCAGT
ACGAGAAATCCATCCAGACCGCCTTCCAGGAAGTCTCCGATGGCCTGGCGGCACGCCAGACCTACAACCA
GCAGTTGCAGGCCCAGCGTGATTTCGTCAACGCCAACCAGGACTACTATCGTCTGGCCGAGCGCCGCTAC
CGTATCGGGGTCGACAGCAACCTGACCTTCCTCGATGCCCAGCGGTCGCTGTTCAGCGCCCAGCAGGCAC
TGATCACCGATCGCCTGTCGCAGCTCACCAGCGAGGTCAACCTGTACAAGGCCCTCGGCGGTGGCTGGAG
CGAACAGACAGCGAAGAACGAGCCACTGGCGGAAAAAGCCCCGGCGCTGCACCTGTTCTGA
>CP000076.1:1510180-1510812 Pseudomonas protegens Pf-5, complete genome
ATGGTCCGTCGTACCAAAGAGGAAGCTCAAGAAACTCGCAGCCAGATACTCGAGGCCGCCGAAAAGGCCT
TTTACGAGCGTGGCGTGGCGCGTACCACCCTGGCCGACATCGCGGCGCTGGCGGGAGTCACGCGAGGTGC
CATCTATTGGCACTTCAGCAACAAGGCCGATCTGGTGCAGGCCATGCTCGACAGCCTGCGTGAACCTTTG
GATGAAATGGCCGCGGCCAGTGAGAATGTAGATGAAATGGACCCGTTGGGCTGCATGCGCAAGCTGCTCA
TTCATTTGTTTCATCAAGTTGCCCTGGACCCGAAAACCCGACGCATCAATGAAATCCTGTTTCACAAGTG
CGAGTTCACCGACGAAATGTGCGACCTGCGCCGCCAGCGTCGCGCTGCCAGCTTGGACTGCAACGTACAC
ATCGAGCTGGCGTTGCGTAATGCAGTGAATCGTGGGCAATTGCCCGAGAATCTCGATGCGGCGCGGGCAG
CTATCACGTTGCATGCGTTCATCGATGGCATTCTCTACCAGTGGTTGCTGGCCCCTGACAGCTTCGCCCT
GCACACCGAAGCAGAGCGCTGGATCGACATCGGGCTGGATATGCTGCGCTTGAGCCCCAACCTCCGTCAT
TAA
>AP009048.1:2810083-2811255 Escherichia coli str. K-12 substr. W3110 DNA, complete genome
ATGAGCGCAAATGCGGAGACTCAAACCCCGCAGCAACCGGTAAAGAAGAGCGGCAAACGTAAGCGTCTGC
TCCTCCTTCTCACCTTGCTCTTTATAATTATTGCCGTAGCGATAGGGATTTATTGGTTTTTGGTACTGCG
TCACTTCGAAGAAACCGATGACGCATACGTGGCAGGGAATCAAATTCAAATTATGTCTCAGGTGTCTGGC
AGCGTGACGAAAGTCTGGGCCGATAACACCGATTTTGTAAAAGAAGGCGACGTGCTGGTCACTCTCGACC
CGACAGATGCTCGCCAGGCGTTTGAAAAAGCCAAAACTGCACTGGCTTCCAGCGTTCGCCAAACCCACCA
GCTGATGATTAACAGCAAGCAGTTGCAGGCGAATATTGAGGTGCAGAAAATCGCCCTCGCGAAAGCACAA
AGCGACTACAACCGCCGTGTGCCGCTGGGCAATGCCAACCTGATTGGTCGCGAAGAGCTGCAACACGCCC
GCGACGCCGTCACCAGTGCCCAGGCGCAACTGGACGTCGCGATTCAACAATACAATGCCAATCAGGCGAT
GATTCTGGGGACTAAACTGGAAGATCAGCCAGCCGTGCAACAGGCTGCCACCGAAGTACGTAACGCCTGG
CTGGCGCTGGAGCGTACTCGTATTATCAGTCCGATGACCGGTTATGTCTCCCGCCGCGCGGTACAGCCTG
GGGCGCAAATTAGCCCAACGACGCCGCTGATGGCGGTCGTTCCAGCCACCAATATGTGGGTGGATGCCAA
CTTTAAAGAGACGCAGATTGCCAATATGCGTATCGGTCAGCCGGTCACTATCACCACGGATATTTACGGC
GATGATGTGAAATACACCGGTAAAGTGGTTGGTCTGGATATGGGCACAGGTAGCGCGTTCTCACTGCTTC
CAGCGCAAAATGCGACCGGTAACTGGATCAAAGTCGTTCAGCGTCTGCCTGTGCGTATCGAACTGGACCA
GAAACAGCTGGAGCAATATCCGCTGCGTATCGGTTTGTCCACGCTGGTGAGCGTCAATACCACTAACCGT
GACGGTCAGGTACTGGCAAATAAAGTACGTTCCACTCCGGTAGCGGTAAGCACCGCGCGTGAAATCAGCC
TGGCACCTGTCAATAAACTGATCGACGATATCGTAAAAGCTAACGCTGGCTAA
>M86657.1:213-1385 Escherichia coli multidrug resistance (emrA) gene, complete cds
ATGAGCGCAAATGCGGAGACTCAAACCCCGCAGCAACCGGTAAAGAAGAGCGGCAAACGTAAGCGTCTGC
TCCTCCTTCTCACCTTGCTCTTTATAATTATTGCCGTAGCGATAGGGATTTATTGGTTTTTGGTACTGCG
TCACTTCGAAGAAACCGATGACGCATACGTGGCAGGGAATCAAATGCAAATTATGTCTCAGGTGTCTGGC
AGCGTGACGAAAGTCTGGGCCGATAACACCGATTTTGTAAAAGAAGGCGACGTGCTGGTCACTCTCGACC
CGACAGATGCTCGCCAGGCGTTTGAAAAAGCCAAAACTGCACTGGCTTCCAGCGTTCGCCAAACCCACCA
GCTGATGATTAACAGCAAGCAGTTGCAGGCGAATATTGAGGTGCAGAAAATCGCCCTCGCGCAAGCACAA
AGCGACTACAACCGCCGTGTGCCGCTGGGCAATGCCAACCTGATTGGTCGCGAAGAGCTGCAACACGCCC
GCGACGCCGTCACCAGTGCCCAGGCGCAACTGGACGTCGCGATTCAACAATACAATGCCAATCAGGCGAT
GATTCTGGGGACTAAACTGGAAGATCAGCCAGCCGTGCAACAGGCTGCCACCGAAGTACGTAACGCCTGG
CTGGCGCTGGAGCGTACTCGTATTATCAGTCCGATGACCGGTTATGTCTCCCGCCGCGCGGTACAGCCTG
GGGCGCAAATTAGCCCAACGACGCCGCTGATGGCGGTCGTTCCAGCCACCAATATGTGGGTGGATGCCAA
CTTTAAAGAGACGCAGATTGCCAATATGCGTATCGGTCAGCCGGTCACTATCACCACGGATATTTACGGC
GATGATGTGAAATACACCGGTAAAGTGGTTGGTCTGGATATGGGCACAGGTAGCGCGTTCTCACTGCTTC
CAGCGCAAAATGCGACCGGTAACTGGATCAAAGTCGTTCAGCGTCTGCCTGTGCGTATCGAACTGGACCA
GAAACAGCTGGAGCAATATCCGCTGCGTATCGGTTTGTCCACGCTGGTGAGCGTCAATACCACTAACCGT
GACGGTCAGGTACTGGCAAATAAAGTACGTTCCACTCCGGTAGCGGTAAGCACCGCGCGTGAAATCAGCC
TGGCACCTGTCAATAAACTGATCGACGATATCGTAAAAGCTAACGCTGGCTAA
>U00096.3:2812616-2814154 Escherichia coli str. K-12 substr. MG1655, complete genome
ATGCAACAGCAAAAACCGCTGGAAGGCGCGCAACTGGTCATTATGACGATTGCGCTGTCACTGGCGACAT
TCATGCAGGTGCTGGACTCCACCATTGCTAACGTGGCGATCCCCACTATCGCCGGGAATCTGGGCTCATC
GCTCAGCCAGGGAACGTGGGTAATCACTTCTTTCGGGGTGGCGAATGCCATCTCGATCCCGCTTACCGGC
TGGCTGGCAAAGCGCGTCGGGGAAGTGAAACTGTTCCTTTGGTCCACCATCGCCTTTGCTATTGCGTCGT
GGGCGTGTGGTGTCTCCAGCAGCCTGAATATGCTGATCTTCTTCCGCGTGATTCAGGGGATTGTCGCCGG
GCCGTTGATCCCGCTTTCGCAAAGTCTATTGCTGAATAACTACCCGCCAGCCAAACGCTCGATCGCGCTG
GCGTTGTGGTCGATGACGGTGATTGTCGCGCCAATTTGCGGCCCGATCCTCGGCGGTTATATCAGCGATA
ATTACCACTGGGGCTGGATATTCTTCATCAACGTGCCGATTGGCGTGGCGGTGGTGTTGATGACACTGCA
AACTCTGCGCGGACGTGAAACCCGCACCGAACGGCGGCGGATTGATGCCGTGGGGCTGGCACTGCTGGTT
ATTGGTATCGGCAGCCTGCAGATTATGCTCGACCGCGGTAAAGAGCTGGACTGGTTTTCATCACAGGAAA
TTATCATCCTTACCGTGGTGGCGGTGGTGGCTATCTGCTTCCTGATTGTCTGGGAGCTGACCGACGATAA
CCCGATAGTCGATCTGTCGTTGTTTAAGTCGCGCAACTTCACCATCGGCTGCTTGTGTATCAGCCTCGCG
TATATGCTCTACTTCGGCGCTATTGTTCTGCTGCCGCAGTTGTTGCAGGAGGTCTACGGTTACACGGCGA
CCTGGGCAGGTTTGGCCTCTGCGCCGGTAGGGATTATTCCGGTGATCCTGTCGCCGATTATCGGCCGCTT
CGCGCATAAACTGGATATGCGGCGGCTGGTAACCTTCAGCTTTATTATGTATGCCGTCTGCTTCTACTGG
CGTGCCTATACCTTTGAACCAGGTATGGATTTTGGCGCGTCGGCCTGGCCGCAGTTTATCCAGGGGTTTG
CGGTGGCCTGCTTCTTTATGCCGCTGACCACCATTACGCTGTCTGGTTTGCCACCGGAACGACTGGCGGC
GGCATCGAGCCTCTCTAACTTTACGCGAACGCTGGCGGGGTCTATCGGCACGTCGATAACCACGACCATG
TGGACCAACCGCGAGTCGATGCACCATGCGCAGTTGACTGAGTCGGTAAACCCGTTCAACCCGAATGCCC
AGGCGATGTACAGTCAACTGGAAGGGCTTGGGATGACGCAACAGCAGGCATCAGGCTGGATTGCCCAGCA
GATCACCAATCAGGGGCTGATTATTTCCGCCAATGAGATCTTCTGGATGTCAGCCGGGATATTCCTCGTC
CTGCTGGGGCTGGTGTGGTTTGCTAAACCGCCATTTGGCGCAGGTGGCGGCGGAGGCGGTGCGCACTAA
>CP001236.1:318476-319615 Vibrio cholerae O395 chromosome II, complete sequence
ATGAAGACGAAGCCTTCTCTCTGGTTGATGGTGATTATGTTGATGTTTCCACAAATCGTCGAAACCATCT
ATAGCCCGGTGTTGGGCTCTATTGCGCGGTCATTTTCGGTGAGTGATGCCCAAGCCGCTCAAACCTTGTC
GGTCTATTTTTTGGCTTTTGCATTGGGAGTGGTGATATGGGGAGTACTCGCGGATAAATGGGGGCGTCGG
CCTACTATGTTGGTGGGCCTACTGATTTACGGGAGCGCTACATTTATCGCAATGCAGACAGACAGTTTCA
CTATCTTGATGTTAGCACGAGTATTCAGCGCCTTTGGTATCGCTGTCGGTTCCGTGGTAACGCAAACTAT
TTTACGCGATGTGTTCAGTGGTCATGAACTGAGAAAAGTTTTTAGTTTAATGGGGATAGGTATATCTATA
AGCCCAGTGCTAGGGATGTTGCTTGGTGGGCAGTTAGCGTTTGCAGGTGGGCATCAATTAGTTTTTCTGG
CGCTATTTTTTATAGCTCTGGTGCTGTTCGTTTATAACTTGTGTCAGCTTCCCGAAACGCAACAGGTCAA
GCCGAAGATCGCATTGGGTTGTTTAGTGGCTCGAATGTTTAAAGATAGACAAGTGCTGCTTTCAGCACTG
CTAGTGGCGTTATACAACGTGGCCTTATTTTCTTATTACCAGCTTGGTGCCTTTATCTTTAGCGATTTGG
GGTTAGATGCGGAACAGTTTGGCTATAGTGGTATTGCACTTGGCCTCGGTAGCTTAATCGGGAGCTTTCT
TAACAAAACGTTGCTTGCTAAACAGGTGCCACAGCGTGCGCTGCTTTTACTGGCAGCACTGTTATTAATC
ATGGGAACTATAGGCGTATCTTTGACGCTTGATTCGATCGGTTTTGTGGCCGCAATGATATTGGTTGTGA
TCGCTTATGGTATGGCGATTCCGAATATCTTGAGCACTGCACTGGTGGAGTATAAATCGCAAGCAGGGAG
TGCTGGAGCGCTGTTTGGCCTGCTCTATTATCTTTTGATTGGTAGTGGTTTGGCGCTCACGGGTTTAGTA
CAACGTTTAGGTGTCGTGCTTCTGATGTGCGCTGGTATCACCTTGTTGGCAACCTTAGCTCGCTCTAGTC
ACATAGCCCGTCTACCATGA
>NC_000913.3:3853922-3855106 Escherichia coli str. K-12 substr. MG1655, complete genome
ATGAAAAGGCAAAGAAACGTCAATTTGTTATTGATGTTGGTATTACTCGTGGCCGTCGGTCAGATGGCGC
AAACCATTTATATTCCAGCTATTGCCGATATGGCGCGCGATCTCAACGTCCGTGAAGGGGCGGTGCAGAG
CGTAATGGGCGCTTATCTGCTGACTTACGGTGTCTCACAGCTGTTTTATGGCCCGATTTCCGACCGCGTG
GGCCGCCGACCGGTGATCCTCGTCGGAATGTCCATTTTTATGCTGGCAACGCTGGTCGCGGTCACGACCT
CCAGTTTGACGGTGTTGATTGCCGCCAGCGCGATGCAGGGGATGGGCACCGGCGTTGGCGGCGTAATGGC
GCGTACTTTACCGCGAGATTTATATGAACGGACACAGTTGCGCCATGCTAACAGCCTGTTAAACATGGGG
ATTCTCGTCAGTCCGTTGCTCGCACCGCTAATCGGCGGTCTGCTGGATACGATGTGGAACTGGCGCGCCT
GTTATCTCTTTTTGTTGGTTCTTTGTGCTGGTGTGACCTTCAGTATGGCCCGCTGGATGCCGGAAACGCG
TCCGGTCGATGCACCGCGCACGCGCCTGCTTACCAGTTATAAAACGCTTTTCGGTAACAGCGGTTTTAAC
TGTTATTTGCTGATGCTGATTGGCGGTCTGGCCGGGATTGCCGCCTTTGAAGCCTGCTCCGGCGTGCTGA
TGGGCGCGGTGTTAGGGCTGAGCAGTATGACGGTCAGTATTTTGTTTATTCTGCCGATTCCGGCAGCGTT
TTTTGGCGCATGGTTTGCCGGACGTCCCAATAAACGCTTCTCCACGTTAATGTGGCAGTCGGTTATCTGC
TGCCTGCTGGCTGGCTTGCTGATGTGGATCCCCGACTGGTTTGGCGTGATGAATGTCTGGACGCTGCTCG
TTCCCGCCGCGCTGTTCTTTTTCGGTGCCGGGATGCTGTTTCCGCTGGCGACCAGCGGCGCGATGGAGCC
GTTCCCCTTCCTGGCGGGCACGGCTGGCGCGCTGGTCGGCGGTCTGCAAAACATTGGTTCCGGCGTGCTG
GCGTCGCTCTCTGCGATGTTGCCGCAAACCGGTCAGGGCAGCCTGGGGTTGTTGATGACCTTAATGGGAT
TGTTGATCGTGCTGTGCTGGCTGCCGCTGGCGACGCGGATGTCGCATCAGGGGCAGCCCGTTTAA
>Z11877.1:486-818 E.coli ethidium efflux gene for ethidium resistance protein
ATGAACCCTTATATTTATCTTGGTGGTGCAATACTTGCAGAGGTCATTGGTACAACCTTAATGAAGTTTT
CAGAAGGTTTTACACGGTTATGGCCATCTGTTGGTACAATTATTTGTTATTGTGCATCATTCTGGTTATT
AGCTCAGACGCTGGCTTATATTCCTACAGGGATTGCTTATGCTATCTGGTCAGGAGTCGGTATTGTCCTG
ATTAGCTTACTGTCATGGGGATTTTTCGGCCAACGGCTGGACCTGCCAGCCATTATAGGCATGATGTTGA
TTTGTGCCGGTGTGTTGATTATTAATTTATTGTCACGAAGCACACCACATTAA
>NZ_NLUF01000019.1:77-1132 Escherichia coli strain MOD1-EC5040 MOD1-EC5040_19_length_90315_cov_21.8007, whole genome shotgun sequence
CTGGAATTAGAAGACATGATTAGTACAGATGACGCCTATGTCACGGGGAATGCAGATCCAATTTCTGCAC
AAGTCTCAGGTAGTGTCACTGTCGTTAATCATAAAGATACGAACTACGTTCGACAAGGTGACATTTTAGT
TTCACTGGATAAAACTGATGCCACTATCGCACTCAATAAAGCTAAAAATAATCTGGCAAATATTGTTCGG
CAAACGAATAAACTATACTTACAGGATAAACAATACAGTGCCGAAGTCGCTTCAGCACGTATTCAGTATC
AACAATCTTTAGAAGATTATAACCGTCGAGTGCCGTTAGCGAAGCAGGGGGTTATTTCAAAAGAAACGCT
GGAGCATACCAAAGATACGTTAATAAGTAGCAAAGCGGCATTGAATGCCGCTATCCAGGCTTATAAAGCG
AATAAAGCTTTAGTAATGAACACACCATTAAACCGTCAGCCACAAGTCGTTGAAGCGGCGGATGCAACTA
AAGAAGCCTGGTTGGCGCTTAAACGTACGGATATTAAGAGTCCGGTTACCGGCTATATTGCCCAGAGAAG
TGTTCAGGTCGGCGAAACAGTGAGCCCCGGACAATCGTTAATGGCTGTCGTACCGGCACGTCAAATGTGG
GTTAATGCCAACTTTAAAGAAACACAACTCACGGATGTACGGATTGGTCAATCGGTCAATATTATCAGCG
ATCTTTATGGTGAAAATGTTGTGTTTCATGGTCGGGTGACAGGGATCAATATGGGAACCGGCAATGCGTT
CTCCTTATTACCTGCACAAAATGCGACAGGGAACTGGATCAAAATCGTTCAGCGTGTACCGGTTGAAGTT
TCTCTTGATCCAAAAGAACTCATGGAACACCCCTTGCGTATTGGTTTATCGATGACAGCAACTATTGATA
CGAAGAACGAAGACATTGCCGAGATGCCTGAGCTGGCTTCAACCGTGACCTCCATGCCGGCTTATACCAG
TAAGGCTTTAGTTATCGATACCAGTCCGATAGAAAAAGAAATTAGCAACATTATTTCGCATAATGGACAA
CTTTAA
>NC_000913.3:2810770-2811300 Escherichia coli str. K-12 substr. MG1655, complete genome
ATGGATAGTTCGTTTACGCCCATTGAACAAATGCTAAAATTTCGCGCCAGCCGCCACGAAGATTTTCCTT
ATCAGGAGATCCTTCTGACTCGTCTTTGCATGCACATGCAAAGCAAGCTGCTGGAGAACCGCAATAAAAT
GCTGAAGGCTCAGGGGATTAACGAGACGTTGTTTATGGCGTTGATTACGCTGGAGTCTCAGGAAAACCAC
AGTATTCAGCCTTCTGAATTAAGTTGTGCTCTTGGATCATCCCGTACCAACGCGACGCGTATTGCCGATG
AACTGGAAAAACGCGGTTGGATCGAACGTCGTGAAAGCGATAACGATCGCCGCTGCCTGCATCTGCAATT
AACGGAAAAAGGTCACGAGTTTTTGCGCGAGGTTTTACCACCGCAGCATAACTGCCTGCATCAACTCTGG
TCCGCGCTCAGCACAACAGAAAAAGATCAGCTCGAGCAAATCACCCGCAAATTGCTCTCCCGTCTCGACC
AGATGGAACAAGACGGTGTGGTTCTCGAAGCGATGAGCTAA
>NC_000913.3:c2482176-2480638 Escherichia coli str. K-12 substr. MG1655, complete genome
ATGGCAATCACTAAATCAACTCCGGCACCATTAACCGGTGGGACGTTATGGTGCGTCACTATTGCATTGT
CATTAGCGACATTTATGCAAATGTTGGATTCCACTATTTCTAACGTCGCAATACCGACAATATCTGGCTT
TCTGGGAGCATCAACAGACGAAGGCACCTGGGTTATCACCTCGTTTGGTGTAGCAAATGCCATTGCGATC
CCTGTTACTGGCAGGTTGGCACAAAGAATAGGCGAATTAAGATTATTTTTACTTTCAGTCACTTTTTTTT
CGCTGTCTTCATTAATGTGTAGCCTATCGACCAATCTTGATGTGCTGATATTTTTTAGAGTCGTTCAGGG
GTTAATGGCGGGGCCGTTAATTCCACTGTCACAGAGTTTATTATTAAGGAATTATCCGCCAGAAAAAAGA
ACATTTGCTCTGGCATTATGGTCAATGACCGTGATTATCGCTCCGATATGTGGGCCGATATTGGGCGGTT
ATATTTGTGATAACTTTAGCTGGGGTTGGATATTTTTAATCAATGTCCCTATGGGGATTATCGTCCTGAC
ATTATGCTTAACCTTACTTAAAGGAAGAGAAACTGAGACTTCACCGGTCAAAATGAATCTACCAGGACTG
ACCCTGTTAGTGCTCGGTGTTGGTGGCTTGCAAATTATGCTTGATAAAGGGCGCGATCTGGATTGGTTCA
ACTCGAGTACAATAATAATATTAACAGTAGTATCAGTTATTTCTCTGATCTCTTTAGTCATTTGGGAGTC
GACCTCAGAGAACCCGATTCTTGATCTCAGTTTGTTTAAGTCCCGTAACTTCACCATTGGTATTGTGAGT
ATCACATGCGCGTATTTATTTTACTCTGGAGCGATCGTCCTTATGCCGCAGTTACTCCAGGAAACGATGG
GGTATAATGCGATATGGGCCGGACTTGCTTATGCGCCCATCGGCATCATGCCACTATTAATTTCACCTTT
GATAGGACGTTATGGCAACAAAATAGACATGCGGTTGTTAGTGACATTTAGTTTTTTGATGTATGCGGTT
TGCTATTACTGGCGTTCTGTGACATTTATGCCAACGATTGATTTTACAGGCATCATTTTGCCGCAGTTTT
TTCAGGGATTCGCCGTTGCCTGTTTCTTTTTACCCTTAACAACGATTTCGTTTTCAGGCTTGCCAGATAA
TAAATTTGCCAATGCCTCGAGTATGAGTAATTTTTTTCGTACCTTGTCAGGATCAGTTGGTACGTCGTTG
ACAATGACGCTGTGGGGACGACGCGAATCGTTACACCATAGTCAGTTGACAGCAACCATCGATCAATTTA
ACCCCGTGTTTAATTCATCGTCACAAATTATGGATAAATATTATGGTTCGCTTTCAGGAGTTCTTAATGA
AATTAATAATGAAATAACCCAGCAGTCACTTTCTATTTCTGCAAATGAGATTTTCCGTATGGCGGCTATT
GCTTTTATCTTACTTACGGTTTTGGTTTGGTTTGCGAAACCGCCGTTTACAGCGAAAGGCGTTGGGTGA
>D14008.1:445-1059 Escherichia coli genes for sensor protein EvgS and regulatory protein EvgA of two component regulatory system, complete cds
ATGAACGCAATAATTATTGATGACCATCCTCTTGCTATCGCAGCAATTCGTAATTTATTGATCAAAAACG
ATATTGAAATCTTAGCAGAGTTGACTGAAGGCGGAAGTGCCGTTCAGCGGGTGGAAACACTTAAGCCTGA
TATCGTCATCATTGATGTCGATATCCCCGGAGTTAACGGTATCCAGGTGTTAGAAACGCTGAGGAAGCGC
CAATATAGCGGAATTATTATTATCGTCTCCGCTAAAAATGACCATTTTTACGGGAAACATTGTGCTGATG
CTGGCGCTAATGGTTTCGTGAGTAAAAAAGAAGGCATGAACAATATCATTGCGGCTATTGAAGCTGCAAA
AAATGGCTACTGCTATTTCCCCTTCTCTCTCAACCGGTTTGTTGGAAGTTTAACGTCCGACCAGCAAAAA
CTCGACTCCTTATCGAAACAAGAAATTAGTGTCATGCGGTATATTCTTGATGGCAAGGATAATAATGACA
TTGCTGAAAAAATGTTCATCAGCAACAAAACTGTCAGCACTTATAAAAGTCGCCTGATGGAAAAATTAGA
ATGTAAATCACTGATGGATCTTTACACATTCGCACAACGTAACAAAATCGGCTAA
>NC_002695.2:3212645-3216238 Escherichia coli O157:H7 str. Sakai DNA, complete genome
ATGAAGTTTTTACCCTATATTTTTCTTCTCTGTTGTGGTCTTTGGTCGACCATAAGTTTCGCAGACGAAG
ATTACATCGAATATCGTGGCATCAGTAGTAACAACCGTGTCACACTTGATCCACTACGTCTGAGCAACAA
GGAATTACGTTGGTTAGCGAGCAAAAAAAATCTTGTGATTGCAGTACACAAGTCCCAAACGGCTACGTTG
TTGCATACCGATTCGCAGCAACGGGTTCGTGGTATTAATGCTGATTATTTAAATCTTTTAAAAAGAGCGT
TAAATATCAAATTAACACTCCGGGAATACGCAGATCATCAAAAAGCAATGGACGCGCTGGAAGAAGGTGA
AGTCGATATAGTGTTATCACATTTAGTTGCTTCGCCGCCTCTTAATGATGACATTGCTGCAACCAAACCA
CTGATAATTACCTTTCCGGCGCTGGTCACCACCCTTCACGATTCAATGCGACCGCTTACCTCATCAAAAC
CAGTAAATATTGCTCGAGTAGCAAATTATCCCCCTGACGAGGTAATTCATCAATCATTTCCAAAAGCAAC
AATTATCTCTTTTACAAATTTATATCAGGCATTAGCATCCGTCTCAGCCGGACAGAATGATTACTTTATT
GGTAGTAACATCATTACCAGCAGTATGATTTCCCGCTATTTCACTCACTCCTTAAATGTAGTGAAATATT
ATAACTCACCGCGTCAATATAACTTCTTCTTAACCAGAAAAGAATCTGTCATTCTTAATGAAGTACTCAA
TCGATTTGTTGATGCTTTAACAAATGAAGTTCGCTATGAAGTATCACAAAATTGGCTTGATACAGGAAAC
CTGGCCTTTCTGAACAAGCCATTAGAACTCACTGAACATGAAAAACAGTGGATTAAGCAGCATCCCGATT
TAAAGGTGCTGGAAAATCCTTACTCGCCCCCCTATTCTATGACGGATGAAAATGGCTCGGTTCGGGGCGT
TATGGGGGACATTCTTAATATTATTACCTTGCAAACAGGTTTAAATTTTTCTCCGATCACCGTTTCACAC
AATATCCATGCTGGAACACAGCTGAATCCCGGCGGATGGGATATATTACCCGGTGCTATTTATAGTGAAG
ATAGAGAAAATAATGTTTTATTTGCTGAAGCCTTCATAACAACGCCTTACGTTTTTGTCATGCAAAAAGC
GCCTGACAGTGAACAAACATTAAAAAAAGGAATGAAAGTTGCCATTCCATATTATTATGAGCTTCATTCG
CAATTAAAAGAGATGTATCCGGAGGTAGAGTGGATAAAAGTCGATAACGCCAGCGCTGCATTTCACAAGG
TCAAGGAAGGCGAACTTGATGCTCTGGTCGCGACACAGTTAAATTCACGTTACATGATCGACCATTACTA
TCCTAATGAACTGTATCATTTTCTTATTCCCGGCGTTCCGAATGCATCGCTTTCGTTCGCTTTTCCTCGC
GGAGAACCGGAACTTAAGGATATTATTAATAAAGCACTGAATGCAATCCCCCCAAGCGAAGTTCTGCGCC
TGACCGAAAAATGGATTAAAATGCCCAATGTGACCATTGACACATGGGACCTCTATAGCGAGCAATTTTA
TATTGTTACGACATTATCCGTTTTATTAGTTGGCAGTAGCCTTTTATGGGGATTCTACCTGTTACGCTCA
GTTCGTCGTCGTAAAGTCATTCAGGGTGATTTAGAAAACCAAATATCATTCCGGAAAGCGCTCTCGGACT
CCTTACCGAATCCAACTTATGTTGTAAACTGGCAAGGTAATGTCATTAGTCACAATAGTGCATTTGAACA
TTATTTCACTGCTGATTACTACAAAAATGCAATGTTGCCATTAGAAAACAGTGAATCACCCTTTAAAGAT
GTTTTTTCTAATACGCATGAAGTCACAGCAGAGACGAAAGAAAACCGAACAATATACACACAGGTATTTG
AAATTGATAATGGCATCGAGAAAAGATGCATTAATCACTGGCATACATTATGTAATCTGCCAGCCAGCGA
ACATGCTGTTTATATTTGTGGTTGGCAAGATATTACCGAGACGCGTGATTTAATTCATGCACTCGAAGTA
GAGAGAAATAAAGCGATCAATGCAACTGTCGCAAAAAGTCAGTTTCTGGCAACAATGAGTCACGAAATAA
GAACACCAATAAGCTCCATTATGGGCTTCCTGGAACTTCTGTCGGGTTCTGGTCTTAGCAAGGAGCAACG
GGTGGAGGCGATTTCACTAGCCTACGCCACCGGACAATCACTCCTCGGCTTAATTGGTGAAATCCTTGAT
GTCGACAAAATTGAATCGGGTAACTATCAACTTCAACCACAATGGGTCGATATCCCTACTTTAGTCCAGA
ACACTTGTCACTCTTTCGGTGCGATTGCTGCAAGCAAATCGATCGCATTAAGTTGCAGCAGTACATTTCC
TGATCATTACCTGGTTAAGATCGACCCTCAGGCGTTTAAGCAGGTCTTATCAAATTTACTGAGTAATGCT
CTCAAATTTACCACCGAGGGGGCAGTAAAAATTACGACCTCCCTGGTTCACATTGATGACAACCACGCTG
TAATCAAAATGACGATTATGGATTCTGGAAGTGGATTATCACAGGAAGAACAACAACAACTGTTTAAACG
TTATAGCCAAACAAGTGCAGGTCGTCAGCAAACAGGTTCTGGTTTAGGCTTAATGATCTGCAAAGAATTA
ATTAAAAACATGCAGGGTGATTTGTCATTAGAAAGTCATCCAGGCATAGGAACAACATTTACGATCACAA
TCCCGGTAGAAATTATCCAACAAGTGGCGGCTGTCGAGGCAAAAGCAGAACAACCCATCACACTACCTGA
AAAGTTGAGCATATTAATCGCGGATGATCATCCGACCAACAGGCTATTACTCAAACGCCAGCTAAATCTA
TTAGGATATGATGTTGATGAAGCCACTGATGGTGTGCAAGCGCTACACAAAGTCAGTATGCAACATTATG
ATCTGCTTATTACTGACGTTAATATGCCGAATGTGGATGGTTTTGAGTTGACTCGCAAACTCCGTGAGCA
AAATTCGTCCTTACCCATCTGGGGGCTTACAGCCAACGCACAGGCTAACGAACGTGAAAAAGGGTTAAAT
TGCGGCATGAACTTATGTTTGTTCAAACCGTTGACCCTGGATGTACTGAAAACACATTTAAGTCAGTTAC
ACCAGGTTGCGCATATTGTACCTCAGTATCGCCACCTTGATATCGAGGCCCTGAAAAATAATACGGCGAA
CGATCTACAACTGATGCAGGAGATTCTCATGACTTTCCAGCATGAAACACATAAAGATTTACCCGCTGCG
TTTCATGCACTAGAAGCTGGCGATAATAGAACTTTCCATCAGTGTATTCATCGCATCCACGGTGCGGCTA
ACATCCTGAATTTGCAAAAGTTGATTAATATTAGCCATCAGTTAGAAATAACACCTGTTTCAGATGACAG
TAAGCCTGAAATTCTTCAGTTGCTAAACTCTGTAAAAGAACACATTGCAGAGCTAGACCAGGAAATTGCT
GTTTTCTGTCAACAAAATAACTAA
>NC_000913.3:c1351039-1350251 Escherichia coli str. K-12 substr. MG1655, complete genome
ATGGGTTTTCTTTCCGGTAAGCGCATTCTGGTAACCGGTGTTGCCAGCAAACTATCCATCGCCTACGGTA
TCGCTCAGGCGATGCACCGCGAAGGAGCTGAACTGGCATTCACCTACCAGAACGACAAACTGAAAGGCCG
CGTAGAAGAATTTGCCGCTCAATTGGGTTCTGACATCGTTCTGCAGTGCGATGTTGCAGAAGATGCCAGC
ATCGACACCATGTTCGCTGAACTGGGGAAAGTTTGGCCGAAATTTGACGGTTTCGTACACTCTATTGGTT
TTGCACCTGGCGATCAGCTGGATGGTGACTATGTTAACGCCGTTACCCGTGAAGGCTTCAAAATTGCCCA
CGACATCAGCTCCTACAGCTTCGTTGCAATGGCAAAAGCTTGCCGCTCCATGCTGAATCCGGGTTCTGCC
CTGCTGACCCTTTCCTACCTTGGCGCTGAGCGCGCTATCCCGAACTACAACGTTATGGGTCTGGCAAAAG
CGTCTCTGGAAGCGAACGTGCGCTATATGGCGAACGCGATGGGTCCGGAAGGTGTGCGTGTTAACGCCAT
CTCTGCTGGTCCGATCCGTACTCTGGCGGCCTCCGGTATCAAAGACTTCCGCAAAATGCTGGCTCATTGC
GAAGCCGTTACCCCGATTCGCCGTACCGTTACTATTGAAGATGTGGGTAACTCTGCGGCATTCCTGTGCT
CCGATCTCTCTGCCGGTATCTCCGGTGAAGTGGTCCACGTTGACGGCGGTTTCAGCATTGCTGCAATGAA
CGAACTCGAACTGAAATAA
>NC_003028.3:397035-398009 Streptococcus pneumoniae TIGR4, complete genome
ATGAAAACGCGTATTACAGAATTATTGAAGATTGATTATCCTATTTTCCAAGGAGGGATGGCCTGGGTTG
CTGATGGTGATTTGGCAGGGGCTGTTTCCAAGGCTGGAGGATTAGGAATTATCGGTGGGGGAAATGCCCC
GAAAGAAGTTGTCAAGGCCAATATTGATAAAATCAAATCATTGACTGATAAACCCTTTGGGGTCAACATC
ATGCTCTTATCTCCCTTTGTGGAAGACATCGTGGATCTCGTTATTGAAGAAGGTGTTAAAGTTGTCACAA
CAGGAGCAGGAAATCCAAGCAAGTATATGGAACGTTTCCATGAAGCTGGGATAATCGTTATTCCTGTTGT
TCCTAGTGTCGCTTTAGCTAAACGCATGGAAAAAATCGGTGCAGACGCTGTTATTGCAGAAGGAATGGAA
GCTGGGGGGCATATCGGTAAATTAACAACCATGACCTTGGTGCGACAGGTAGCCACAGCTATATCTATTC
CTGTTATTGCTGCAGGAGGAATTGCGGATGGTGAAGGTGCTGCGGCTGGCTTTATGCTAGGTGCAGAGGC
TGTACAGGTGGGGACACGGTTTGTAGTTGCAAAAGAGTCGAATGCCCATCCAAACTACAAGGAGAAAATT
TTAAAAGCAAGGGATATTGATACTACGATTTCAGCTCAGCACTTTGGTCATGCTGTTCGTGCTATTAAAA
ATCAGTTGACTAGAGATTTTGAACTGGCTGAAAAAGATGCCTTTAAGCAAGAAGATCCTGATTTAGAAAT
CTTTGAACAAATGGGAGCAGGTGCTCTAGCCAAAGCAGTTGTTCACGGTGATGTGGATGGTGGCTCTGTT
ATGGCAGGTCAAATCGCAGGGCTTGTTTCTAAAGAAGAAACAGCTGAAGAAATCCTAAAAGATTTGTATT
ACGGAGCCGCTAAGAAAATTCAAGAAGAAGCCTCTCGCTGGACAGGAGTTGTAAGAAATGACTAA
>NC_000964.3:937079-937831 Bacillus subtilis subsp. subtilis str. 168 complete genome
ATGGAACAAAATAAATGTGCACTCGTAACAGGAAGCAGCCGCGGTGTCGGAAAAGCGGCCGCGATCAGAC
TTGCTGAGAACGGCTATAACATCGTCATTAACTATGCACGCAGCAAAAAAGCAGCATTAGAAACAGCGGA
AGAAATCGAAAAGCTTGGCGTTAAAGTGCTTGTCGTAAAAGCAAACGTAGGACAGCCTGCAAAAATCAAA
GAAATGTTTCAGCAAATTGATGAAACGTTCGGCAGACTTGATGTTTTTGTCAATAATGCCGCTTCAGGAG
TACTAAGACCTGTCATGGAATTAGAAGAAACACACTGGGACTGGACGATGAACATTAATGCGAAAGCATT
GCTTTTCTGCGCTCAGGAAGCTGCCAAGCTAATGGAGAAGAACGGTGGCGGGCATATTGTCAGCATTAGT
TCATTAGGCTCTATCCGCTATCTTGAAAACTACACCACGGTCGGTGTATCAAAAGCAGCGTTAGAGGCTT
TAACCCGTTATCTTGCCGTTGAGCTTTCACCAAAACAAATTATCGTCAATGCTGTTTCAGGCGGAGCGAT
CGACACAGATGCGCTGAAGCACTTCCCGAATAGAGAAGATCTGCTTGAGGATGCGCGCCAAAATACGCCG
GCGGGACGCATGGTCGAAATTAAAGACATGGTTGATACTGTGGAGTTTCTAGTGTCTTCCAAGGCTGACA
TGATCCGCGGACAGACAATTATCGTTGACGGCGGACGCTCACTGCTCGTTTAA
>AE003852.1:c1875013-1874114 Vibrio cholerae O1 biovar eltor str. N16961 chromosome I, complete sequence
TTGTACGCAAAAAGCCTGAACGGCGATGCGTTCTCGAACGAAGCGAAGCAAAAAGCGATTGAGCTGATTA
AGCAAGACCTCGGCCAGATTGATTTGGTGGTTTACTCATTGGCTTCTCCAGTGCGTAAAATGCCAGACAC
GGGTGAGCTAGTGCGCTCTGCACTAAAACCGATCGGCGAAACGTACACCTCTACCGCGGTAGATACCAAT
AAAGATGTGATCATTGAAGCCAGTGTTGAACCTGCGACCGAGCAAGAAATCGCTGACACTGTCACCGTGA
TGGGCGGTCAAGATTGGGAACTGTGGATCCAAGCACTGGAAGAGGCGGGTGTTCTTGCTGAAGGTTGCAA
AACCGTGGCGTACAGCTACATCGGTACTGAATTGACTTGGCCAATCTACTGGGATGGCGCTTTAGGCCGT
GCCAAGATGGACCTAGATCGCGCAGCGACAGCGCTGAACGAAAAGCTGGCAGCGAAAGGTGGTACCGCGA
ACGTTGCAGTTTTGAAATCAGTGGTGACTCAAGCAAGCTCTGCGATTCCTGTGATGCCGCTCTACATCGC
GATGGTGTTCAAGAAGATGCGTGAACAGGGCGTGCATGAAGGCTGTATGGAGCAGATCTACCGCATGTTC
AGTCAACGTCTGTACAAAGAAGATGGTTCAGCGCCGGAAGTGGATGATCACAATCGTCTGCGTTTGGATG
ACTGGGAACTGCGTGATGACATTCAGCAGCACTGCCGTGATCTGTGGCCACAAATCACTACAGAGAACCT
GCGTGAGCTGACCGATTACGACATGTACAAAGAAGAGTTCATCAAGCTGTTTGGCTTTGGCATTGAAGGC
ATTGATTACGATGCTGACGTCAATCCAGAAGTCGAATTCGATGTGATTGATATCGAGTAA
>AF132909.1 Neisseria gonorrhoeae efflux pump protein FarA gene, complete cds
ATGAAATCAGGAAATTCGGAACCCAATCTTATGGAAACGCACACAGACGAAACAAAACTTCAAAACACGC
AAGTCAAACGCAAACGCCGCCTGACGGCATTGACGCTGCTGTTCGCGCTTTCCGCCGCAGCCGCCGGATC
GGCGTTTTTTTTATGGTGGCAGCACGAAGAGGAAACGGAAGACGCTTATGTTGCCGGACGCGTGGTTCAG
GTTACGCCGCAAAAGGGCGGCACGGTGCGGAAGGTTTTGCACGACGATACGGATGCCGTGAAAAAAGGCG
ACGTGCTGGCGGTGTTGGATGACGATAATGATGTGCTGGCTTACGAGCGGGCAAAAAACGAGTTGGTTCA
GGCGGTGCGCCAAAACCGCCGGCAAAATGCCGCCACTTCGCAGGCGGGGGCGCAGGTTGCCTTGCGCCGT
GCGGATTTGGCGCGCGCGCAGGATGATTTACGCCGCCGGTCCGCTTTGGCGGAATCGGGTGCGGTGTCCG
CCGAAGAGCTGGCACACGCCCGTACGGCAGTGTCTCAGGCGCAGGCGGCGGTTAAGGCGGCTTTGGCGGA
AGAATCTTCGGCACGCGCGGCTTTGGGCGGAGATGTTTCTTTGCGCGAACAGCCGGAGGTTCAGACGGCA
ATCGGCAGGTTGAAAGATGCGTGGCTGAACCTTCGGCGGACGCAAGTCCGCGCGCCGGCGGACGGTCAGG
TGGCGAAGCGTTCGGTGCAGGTCGGGCAGCAGGTGGCGGCAGGCGCGCCGCTGATGGCGGTGGTGCCGCT
GTCGGATGTGTGGGTGGATGCCAATTTTAAAGAGACGCAGTTGCGGCATATGAAAATCGGACAGCCTGCC
GAGCTGGTGTCCGATTTGTACGGCAAACAAATTGTTTATCGCGGCAGGGTGGCAGGGTTTTCGGCAGGTA
CGGGCAGCGCGTTTTCGCTGATTCCGGCGCAAAACGCAACGGGCAACTGGATTAAAGTGGTGCAGCGCGT
CCCCGTCCGTATCGTGCTGAACCGCGAAGATGTGGACAGGCATCCGTTGCGTATCGGTTTGTCGATGACG
GTTAAAGTGGATACTTCCGCCGCAGGCGCGCCTGTTTCAAAAACGCCGGGTGCGGCATTGCCGGAAATGG
AAAGTACCGACTGGTCGGAAGTCGATCGGACGGTCGATGAAATCCTCGGGCAATCCGCGCCCTGA
>AF132910.1 Neisseria gonorrhoeae efflux pump protein FarB gene, complete cds
ATGGATTATCCACCGCTTAAGGGTGCGGCATTGGCGTGGGTTACGCTGTCTTTGGGGCTTGCCGTATTTA
TGGAGGTTTTAGATACGACCATCGCCAACGTCGCCGTCCCCGTCATCGCCGGCAACCTCGGTGCGGCAAC
CACGCAGGGGACGTGGGTCATCACTTCTTTTTCCGTGGCAAACGCCGTTTCCGTGCCGCTGACGGGCTTT
TTGGCAAAACGTATCGGCGAGGTCAAATTGTTTACCGCCGCCGCCGCCGGTTTCGTCATCGCATCGTGGC
TGTGCGGCATCGCGCCCAACCTTCAGTCGCTGGTTGTTTTCCGCATTTTGCAGGGCTTTATCGCCGGGCC
GTTGATTCCCCTGTCGCAAAGCCTGTTAATGGCATCCTATCCGCCCGCAAAACGGATGCTGGCACTGGCA
TTGTGGGCAATGACCGTCGTTGTCGCCCCTGTCCTCGGGCCGATACTCGGCGGTTGGATTTCCGGAAACT
GGCATTGGGGTTGGATTTTCTTCATTAATATCCCCATCGGGATCATATCGGCATGGATTACATGGAAACA
TTTGAAACACCGCGAAACGGCAACCGTCAGAACGCCGACCGACTATGTCGGGCTGACGCTGATGATGGTC
GGTATCGGCGCGTTACAGATGATGCTGGACAGGGGTAAGGAACTTGACTGGTTCGCCTCTGGAGAAATCA
TTACCTTGGGCATAACCGCGCTGGTGTGCTTGTCGTATTTTATTGTTTGGGAATTGGGAGAAAAATATCC
GATTGTCGATTTATCGCTGTTTAAAGATCGGAATTTTACCGTCGGCGCAATTGCCACCTCGTTGGGTTTC
ATGGTGTATATGGGGACGCTGACCCTGCTGCCGTTAGTGTTGCAGACCAACTTGGGCTATACCTCCGCGT
GGGCAGGGCTTGCTGCCGCGCCCGTCGGCATCCTCCCCGTCTTCCTATCTCCGTTAATCGGCAGGTTCGG
CAATAAAATCGATATGCGCCTGCTCGTAACCGCCAGCTTCCTGACCTTTGCCTTCACTTTTTATTGGCGC
ACTGATTTTTATGCCGACATGGATATCGGCAACGTCATCTGGCCGCAGTTTTGGCAGGGGGTAGGCGTTG
CCATGTTCTTCCTGCCGCTGACCACCATCACACTGTCGCACATGAAGGGCGGACAGATTGCCGCCGCCGG
CAGCCTGTCGAATTTCCTGCGCGTGCTGATGGGCGGTGTCGGCGTATCCGTCGTCAGCACCCTGTGGGAA
CGGCGCGAAGCGTTGCACCACACGCGTTTTGCCGAACACATCACGCCCTATTCCGCAACATTGCACGAAA
CGGCGGCGCATTTGTCCCAACAAGGCATTTCCGACGGTCAAACTCTAGGCATCATCAACAATACCATTAC
GCAACAGGGCTTCATCATCGGATCGAACGAAATATTCCTCGCCGGCAGCATTTTGTTTATCGTCCTGATT
CCCATTGTCTGGCTGGCGAAACCGCCGTTCCACAGCGGCGGCGGTGGACATTGA
>M84024.1:18-1418 E. coli glutamate decarboxylase-alpha (gadA) gene, complete cds
ATGGACCAGAAGCTGTTAACGGATTTCCGCTCAGAACTACTCGATTCACGTTTTGGCGCAAAGGCCATTT
CTACTATCGCGGAGTCAAAACGATTTCCGCTGCACGAAATGCGCGATGATGTCGCATTTCAGATTATCAA
TGATGAATTATATCTTGATGGCAACGCTCGTCAGAACCTGGCCACTTTCTGCCAGACCTGGGACGACGAA
AACGTCCATAAATTGATGGATTTGTCGATCAATAAAAACTGGATCGACAAAGAAGAATATCCGCAATCCG
CAGCCATCGACCTGCGTTGCGTAAATATGGTTGCCGATCTGTGGCATGCGCCTGCGCCGAAAAATGGTCA
GGCCGTTGGCACCAACACCATTGGTTCTTCCGAGGCCTGTATGCTCGGCGGGATGGCGATGAAATGGCGT
TGGCGCAAGCGTATGGAAGCTGCAGGCAAACCAACGGATAAACCAAACCTGGTGTGCGGTCCGGTACAAA
TCTGCTGGCATAAATTCGCCCGCTACTGGGATGTGGAGCTGCGTGAGATCCCTATGCGCCCCGGTCAGTT
GTTTATGGACCCGAAACGCATGATTGAAGCCTGTGACGAAAACACCATCGGCGTGGTGCCGACTTTCGGC
GTGACCTACACCGGTAACTATGAGTTCCCACAACCGCTGCACGATGCGCTGGATAAATTCCAGGCCGACA
CCGGTATCGACATCGACATGCACATCGACGCTGCCAGCGGTGGCTTCCTGGCACCGTTCGTCGCCCCGGA
TATCGTCTGGGACTTCCGCCTGCCGCGTGTGAAATCGATCAGTGCTTCAGGCCATAAATTCGGTCTGGCT
CCGCTGGGCTGCGGCTGGGTTATCTGGCGTGACGAAGAAGCGCTGCCGCAGGAACTGGTGTTCAACGTTG
ACTACCTGGGTGGTCAAATTGGTACTTTTGCCATCAACTTCTCCCGCCCGGCGGGTCAGGTAATTGCACA
GTACTATGAATTCCTGCGCCTCGGTCGTGAAGGCTATACCAAAGTACAGAACGCCTCTTACCAGGTTGCC
GCTTATCTGGCGGATGAAATCGCCAAACTGGGGCCGTATGAGTTCATCTGTACGGGTCGCCCGGACGAAG
GCATCCCGGCGGTTTGCTTCAAACTGAAAGATGGTGAAGATCCGGGATACACCCTGTACGACCTCTCTGA
ACGTCTGCGTCTGCGCGGCTGGCAGGTTCCGGCCTTCACTCTCGGCGGTGAAGCCACCGACATCGTGGTG
ATGCGCATTATGTGTCGTCGCGGCTTCGAAATGGACTTTGCTGAACTGTTGCTGGAAGACTACAAAGCCT
CCCTGAAATATCTCAGCGATCACCCGAAACTGCAGGGTATTGCCCAGCAGAACAGCTTTAAACACACCTG
A
>M84025.1:18-1418 E. coli glutamate decarboxylase-beta (gadB) gene, complete cds
ATGGATAAGAAGCAAGTAACGGATTTAAGGTCGGAACTACTCGATTCACGTTTTGGTGCGAAGTCTATTT
CCACTATCGCAGAATCAAAACGTTTTCCGCTGCACGAAATGCGCGACGATGTCGCATTCCAGATTATCAA
TGACGAATTATATCTTGATGGCAACGCTCGTCAGAACCTGGCCACTTTCTGCCAGACCTGGGACGACGAA
AATGTCCACAAATTGATGGATTTATCCATTAACAAAAACTGGATCGACAAAGAAGAATATCCGCAATCCG
CAGCCATCGACCTGCGTTGCGTAAATATGGTTGCCGATCTGTGGCATGCGCCTGCGCCGAAAAATGGTCA
GGCCGTTGGCACCAACACCATTGGTTCTTCCGAGGCCTGTATGCTCGGCGGGATGGCGATGAAATGGCGT
TGGCGCAAGCGTATGGAAGCTGCAGGCAAACCAACGGATAAACCAAACCTGGTGTGCGGTCCGGTACAAA
TCTGCTGGCATAAATTCGCCCGCTACTGGGATGTGGAGCTGCGTGAGATCCCTATGCGCCCCGGTCAGTT
GTTTATGGACCCGAAACGCATGATTGAAGCCTGTGACGAAAACACCATCGGCGTGGTGCCGACTTTCGGC
GTGACCTACACTGGTAACTATGAGTTCCCACAACCGCTGCACGATGCGCTGGATAAATTCCAGGCCGATA
CCGGTATCGACATCGACATGCACATCGACGCTGCCAGCGGTGGCTTCCTGGCACCGTTCGTCGCCCCGGA
TATCGTCTGGGACTTCCGCCTGCCGCGTGTGAAATCGATCAGTGCTTCAGGCCATAAATTCGGTCTGGCT
CCGCTGGGCTGCGGCTGGGTTATCTGGCGTGACGAAGAAGCGCTGCCGCAGGAACTGGTGTTCAACGTTG
ACTACCTGGGTGGTCAAATTGGTACTTTTGCCATCAACTTCTCCCGCCCGGCGGGTCAGGTAATTGCACA
GTACTATGAATTCCTGCGCCTCGGTCGTGAAGGCTATACCAAAGTACAGAACGCCTCTTACCAGGTTGCC
GCTTATCTGGCGGATGAAATCGCCAAACTGGGGCCGTATGAGTTCATCTGTACGGGTCGCCCGGACGAAG
GCATCCCGGCGGTTTGCTTCAAACTGAAAGATGGTGAAGATCCGGGATACACCCTGTATGACCTCTCTGA
ACGTCTGCGTCTGCGCGGCTGGCAGGTTCCGGCCTTCACTCTCGGCGGTGAAGCCACCGACATCGTGGTG
ATGCGCATTATGTGTCGTCGCGGCTTCGAAATGGACTTTGCTGAACTGTTGCTGGAAGACTACAAAGCCT
CCCTGAAATATCTCAGCGATCACCCGAAACTGCAGGGTATTGCCCAACAGAACAGCTTTAAACATACCTG
A
>NC_000913.3:c1570489-1568954 Escherichia coli str. K-12 substr. MG1655, complete genome
ATGGCTACATCAGTACAGACAGGTAAAGCTAAGCAGCTCACATTACTTGGATTCTTTGCCATAACGGCAT
CGATGGTAATGGCTGTTTATGAATACCCTACCTTCGCAACATCGGGCTTTTCATTAGTCTTCTTCCTGCT
ATTAGGCGGGATTTTATGGTTTATTCCCGTGGGACTTTGTGCTGCGGAAATGGCCACCGTCGACGGCTGG
GAAGAAGGTGGTGTCTTCGCCTGGGTATCAAATACTCTGGGGCCGAGATGGGGATTTGCAGCGATCTCAT
TTGGCTATCTGCAAATCGCCATTGGTTTTATTCCGATGCTCTATTTCGTGTTAGGGGCACTCTCCTACAT
CCTGAAATGGCCAGCGCTGAATGAAGACCCCATTACCAAAACTATTGCAGCACTCATCATTCTTTGGGCG
CTGGCATTAACGCAGTTTGGTGGCACGAAATACACGGCGCGAATTGCTAAAGTTGGCTTCTTCGCCGGTA
TCCTGTTACCTGCATTTATTTTGATCGCATTAGCGGCTATTTATCTGCACTCCGGTGCCCCCGTTGCTAT
CGAAATGGATTCGAAGACCTTCTTCCCTGACTTCTCTAAAGTGGGCACCCTGGTAGTATTTGTTGCCTTC
ATTTTGAGTTATATGGGCGTAGAAGCATCCGCAACCCACGTCAATGAAATGAGCAACCCAGGGCGCGACT
ATCCGTTGGCTATGTTACTGCTGATGGTGGCGGCAATCTGCTTAAGCTCTGTTGGTGGTTTGTCTATTGC
GATGGTCATTCCGGGTAATGAAATCAACCTCTCCGCAGGGGTAATGCAAACCTTTACCGTTCTGATGTCC
CATGTGGCACCAGAAATTGAGTGGACGGTTCGCGTGATCTCCGCACTGCTGTTGCTGGGTGTTCTGGCGG
AAATCGCCTCCTGGATTGTTGGTCCTTCTCGCGGGATGTATGTAACAGCGCAGAAAAACCTGCTGCCAGC
GGCATTCGCTAAAATGAACAAAAATGGCGTACCGGTAACGCTGGTCATTTCGCAGCTGGTGATTACGTCT
ATCGCGTTGATCATCCTCACCAATACCGGTGGCGGTAACAACATGTCCTTCCTGATCGCACTGGCGCTGA
CGGTGGTGATTTATCTGTGTGCTTATTTCATGCTGTTTATTGGCTACATTGTGTTGGTTCTTAAACATCC
TGACTTAAAACGCACATTTAATATCCCTGGTGGTAAAGGGGTGAAACTGGTCGTGGCAATTGTCGGTCTG
CTGACTTCAATTATGGCGTTTATTGTTTCCTTCCTGCCGCCGGATAACATCCAGGGTGATTCTACCGATA
TGTATGTTGAATTACTGGTTGTTAGTTTCCTGGTGGTACTTGCCCTGCCCTTTATTCTCTATGCTGTTCA
TGATCGTAAAGGCAAAGCAAATACCGGCGTCACTCTGGAGCCAATCAACAGTCAGAACGCACCAAAAGGT
CACTTCTTCCTGCACCCGCGTGCACGTTCACCACACTATATTGTGATGAATGACAAGAAACACTAA
>NC_000913.3:3658366-3658893 Escherichia coli str. K-12 substr. MG1655, complete genome
ATGATTTTTCTCATGACGAAAGATTCTTTTCTTTTACAGGGCTTTTGGCAGTTGAAAGATAATCACGAAA
TGATAAAAATCAATTCCCTGTCAGAGATCAAAAAAGTAGGCAATAAACCCTTCAAGGTTATCATTGATAC
CTATCACAATCATATCCTTGATGAAGAAGCGATTAAATTTCTGGAGAAATTAGATGCCGAGAGAATTATT
GTTTTGGCACCTTATCACATCAGTAAACTAAAAGCTAAAGCGCCTATTTATTTTGTTAGCCGCAAAGAAA
GTATCAAAAATCTTCTTGAGATTACTTATGGTAAACACTTGCCCCATAAGAATTCACAATTATGTTTTTC
ACATAATCAGTTCAAAATTATGCAACTGATTCTGAAAAATAAAAATGAAAGCAATATCACGTCGACGCTC
AATATTTCGCAACAAACATTAAAGATTCAGAAATTCAACATTATGTACAAGCTGAAACTAAGACGTATGA
GCGACATCGTCACCCTGGGTATCACATCTTATTTTTAG
>NC_000913.3:c3664618-3663890 Escherichia coli str. K-12 substr. MG1655, complete genome
ATGACTCATGTCTGCTCGGTGATCCTCATTCGTCGTTCATTCGATATTTATCATGAACAGCAAAAAATAT
CGCTGCATAACGAGAGTATTCTGCTGCTGGAGAAAAATTTGGCAGACGATTTTGCGTTTTGTTCACCGGA
TACGCGACGACTGGATATCGATGAGCTGACAGTTTGCCATTACTTACAAAATATTCGTCAGCTACCACGC
AATTTAGGGTTACACAGCAAAGACCGTTTGTTAATTAACCAGTCACCCCCCATGCCGCTGGTGACGGCGA
[truncated: 3,989 more rows]

## Sheet: Table S3
Chromosomal mutations identified in the collection, according to Pointfinder analysis
Strain	Mutation	Nucleotide change	Amino acid Change	Predicted resistance	PMID
EM1_Be18	ampC promoter n.-42C>T	C -> T	Promoter mutations	ampicillin,ampicillin+clavulanic acid,amoxicillin,amoxicillin+clavulanic acid,cefixime,cefotaxime,cefoxitin,ceftazidime,piperacillin	21653764
EM1_Be1	gyrA p.S83L	TCG -> TTG	S -> L	Nalidixic acid,Ciprofloxacin	8891148
EM1_Be1	gyrA p.D87N	GAC -> AAC	D -> N	Nalidixic acid,Ciprofloxacin	12654733
EM1_Be1	parC p.S80I	AGC -> ATC	S -> I	Nalidixic acid,Ciprofloxacin	8851598
EM1_Be25	ampC promoter n.-42C>T	C -> T	Promoter mutations	ampicillin,ampicillin+clavulanic acid,amoxicillin,amoxicillin+clavulanic acid,cefixime,cefotaxime,cefoxitin,ceftazidime,piperacillin	21653764
EM1_Ca24	gyrA p.S83L	TCG -> TTG	S -> L	Nalidixic acid,Ciprofloxacin	8891148
EM1_Da14	gyrA p.S83L	TCG -> TTG	S -> L	Nalidixic acid,Ciprofloxacin	8891148
EM1_Da15	gyrA p.S83L	TCG -> TTG	S -> L	Nalidixic acid,Ciprofloxacin	8891148
EM1_Da22	gyrA p.S83L	TCG -> TTG	S -> L	Nalidixic acid,Ciprofloxacin	8891148
EM1_Da22	gyrA p.D87N	GAC -> AAC	D -> N	Nalidixic acid,Ciprofloxacin	12654733
EM1_Da22	parC p.S80I	AGC -> ATC	S -> I	Nalidixic acid,Ciprofloxacin	8851598
EM1_Da22	parC p.E84G	GAA -> GGA	E -> G	Nalidixic acid,Ciprofloxacin	12654733
EM1_Fs22	parE p.I355T	ATC -> ACC	I -> T	Nalidixic acid,Ciprofloxacin	28598203
EM1_Hu15	gyrA p.S83L	TCG -> TTG	S -> L	Nalidixic acid,Ciprofloxacin	8891148
EM1_Hu16	parE p.I355T	ATC -> ACC	I -> T	Nalidixic acid,Ciprofloxacin	28598203
EM1_Hu19	parE p.I355T	ATC -> ACC	I -> T	Nalidixic acid,Ciprofloxacin	28598203
EM1_Hu20	gyrA p.S83L	TCG -> TTG	S -> L	Nalidixic acid,Ciprofloxacin	8891148
EM1_Hu21	gyrA p.S83L	TCG -> TTG	S -> L	Nalidixic acid,Ciprofloxacin	8891148
EM1_Hu21	gyrA p.D87Y	GAC -> TAC	D -> Y	Nalidixic acid,Ciprofloxacin	12654733
EM1_Hu21	parC p.S80I	AGC -> ATC	S -> I	Nalidixic acid,Ciprofloxacin	8851598
EM1_Hu21	parE p.S458A	TCG -> GCG	S -> A	Nalidixic acid,Ciprofloxacin	28598203
EM1_Hu24	gyrA p.S83L	TCG -> TTG	S -> L	Nalidixic acid,Ciprofloxacin	8891148
EM1_Hu25	parE p.I355T	ATC -> ACC	I -> T	Nalidixic acid,Ciprofloxacin	28598203
EM1_Hu3	parE p.I355T	ATC -> ACC	I -> T	Nalidixic acid,Ciprofloxacin	28598203
EM1_Hu5	gyrA p.S83L	TCG -> TTG	S -> L	Nalidixic acid,Ciprofloxacin	8891148
EM1_Hu5	gyrA p.D87N	GAC -> AAC	D -> N	Nalidixic acid,Ciprofloxacin	12654733
EM1_Hu5	parC p.S80I	AGC -> ATC	S -> I	Nalidixic acid,Ciprofloxacin	8851598
EM1_Mo24	gyrA p.S83L	TCG -> TTG	S -> L	Nalidixic acid,Ciprofloxacin	8891148
EM1_Pl11	gyrA p.S83L	TCG -> TTG	S -> L	Nalidixic acid,Ciprofloxacin	8891148
EM1_Pl13	gyrA p.S83L	TCG -> TTG	S -> L	Nalidixic acid,Ciprofloxacin	8891148
EM1_Pl14	gyrA p.D87G	GAC -> GGC	D -> G	Nalidixic acid,Ciprofloxacin	12654733
EM1_Pl17	gyrA p.S83L	TCG -> TTG	S -> L	Nalidixic acid,Ciprofloxacin	8891148
EM1_Pl17	gyrA p.D87N	GAC -> AAC	D -> N	Nalidixic acid,Ciprofloxacin	12654733
EM1_Pl17	parC p.S80I	AGC -> ATC	S -> I	Nalidixic acid,Ciprofloxacin	8851598
EM1_Pl18	gyrA p.S83L	TCG -> TTG	S -> L	Nalidixic acid,Ciprofloxacin	8891148
EM1_Pl18	gyrA p.D87N	GAC -> AAC	D -> N	Nalidixic acid,Ciprofloxacin	12654733
EM1_Pl18	parC p.S80I	AGC -> ATC	S -> I	Nalidixic acid,Ciprofloxacin	8851598
EM1_Pl18	parE p.S458A	TCG -> GCG	S -> A	Nalidixic acid,Ciprofloxacin	28598203
EM1_Pl1	gyrA p.D87G	GAC -> GGC	D -> G	Nalidixic acid,Ciprofloxacin	12654733
EM1_Pl20	gyrA p.S83L	TCG -> TTG	S -> L	Nalidixic acid,Ciprofloxacin	8891148
EM1_Pl20	gyrA p.D87N	GAC -> AAC	D -> N	Nalidixic acid,Ciprofloxacin	12654733
EM1_Pl20	parC p.S80I	AGC -> ATC	S -> I	Nalidixic acid,Ciprofloxacin	8851598
EM1_Pl21	gyrA p.S83L	TCG -> TTG	S -> L	Nalidixic acid,Ciprofloxacin	8891148
EM1_Pl21	gyrA p.D87N	GAC -> AAC	D -> N	Nalidixic acid,Ciprofloxacin	12654733
EM1_Pl21	parC p.S80I	AGC -> ATT	S -> I	Nalidixic acid,Ciprofloxacin	8851598
EM1_Pl23	gyrA p.S83L	TCG -> TTG	S -> L	Nalidixic acid,Ciprofloxacin	8891148
EM1_Pl23	gyrA p.D87Y	GAC -> TAC	D -> Y	Nalidixic acid,Ciprofloxacin	12654733
EM1_Pl23	parC p.S80I	AGC -> ATC	S -> I	Nalidixic acid,Ciprofloxacin	8851598
EM1_Pl3	gyrA p.S83L	TCG -> TTG	S -> L	Nalidixic acid,Ciprofloxacin	8891148
EM1_Pl3	gyrA p.D87N	GAC -> AAC	D -> N	Nalidixic acid,Ciprofloxacin	12654733
EM1_Pl3	parC p.S80I	AGC -> ATC	S -> I	Nalidixic acid,Ciprofloxacin	8851598
EM1_Pl6	gyrA p.S83L	TCG -> TTG	S -> L	Nalidixic acid,Ciprofloxacin	8891148
EM1_Pl6	gyrA p.D87N	GAC -> AAC	D -> N	Nalidixic acid,Ciprofloxacin	12654733
EM1_Pl6	parC p.A56T	GCC -> ACC	A -> T	Nalidixic acid,Ciprofloxacin	12654733
EM1_Pl6	parC p.S80I	AGC -> ATC	S -> I	Nalidixic acid,Ciprofloxacin	8851598
EM1_Pl6	parC p.E84G	GAA -> GGA	E -> G	Nalidixic acid,Ciprofloxacin	12654733
EM1_Pl7	gyrA p.S83L	TCG -> TTG	S -> L	Nalidixic acid,Ciprofloxacin	8891148
EM1_Pl7	gyrA p.D87N	GAC -> AAC	D -> N	Nalidixic acid,Ciprofloxacin	12654733
EM1_Pl7	parC p.S80I	AGC -> ATC	S -> I	Nalidixic acid,Ciprofloxacin	8851598
EM1_Pl8	gyrA p.S83L	TCG -> TTG	S -> L	Nalidixic acid,Ciprofloxacin	8891148
EM1_Rb10	gyrA p.S83L	TCG -> TTG	S -> L	Nalidixic acid,Ciprofloxacin	8891148
EM1_Rb10	gyrA p.D87N	GAC -> AAC	D -> N	Nalidixic acid,Ciprofloxacin	12654733
EM1_Rb10	parC p.S80I	AGC -> ATC	S -> I	Nalidixic acid,Ciprofloxacin	8851598
EM1_Rb10	parC p.E84G	GAA -> GGA	E -> G	Nalidixic acid,Ciprofloxacin	12654733
EM1_Rb11	gyrA p.S83L	TCG -> TTG	S -> L	Nalidixic acid,Ciprofloxacin	8891148
EM1_Rb13	gyrA p.S83L	TCG -> TTG	S -> L	Nalidixic acid,Ciprofloxacin	8891148
EM1_Rb16	gyrA p.S83L	TCG -> TTG	S -> L	Nalidixic acid,Ciprofloxacin	8891148
EM1_Rb17	gyrA p.A84P	GCG -> CCG	A -> P	Nalidixic acid,Ciprofloxacin	11451702
EM1_Rb17	parC p.S57T	AGC -> ACC	S -> T	Nalidixic acid,Ciprofloxacin	14510643
EM1_Rb18	gyrA p.S83L	TCG -> TTG	S -> L	Nalidixic acid,Ciprofloxacin	8891148
EM1_Rb18	gyrA p.D87N	GAC -> AAC	D -> N	Nalidixic acid,Ciprofloxacin	12654733
EM1_Rb18	parC p.S80I	AGC -> ATC	S -> I	Nalidixic acid,Ciprofloxacin	8851598
EM1_Rb18	parE p.S458A	TCG -> GCG	S -> A	Nalidixic acid,Ciprofloxacin	28598203
EM1_Rb19	gyrA p.S83L	TCG -> TTG	S -> L	Nalidixic acid,Ciprofloxacin	8891148
EM1_Rb20	gyrA p.S83L	TCG -> TTG	S -> L	Nalidixic acid,Ciprofloxacin	8891148
EM1_Rb20	gyrA p.D87N	GAC -> AAC	D -> N	Nalidixic acid,Ciprofloxacin	12654733
EM1_Rb20	parC p.S80I	AGC -> ATC	S -> I	Nalidixic acid,Ciprofloxacin	8851598
EM1_Rb21	gyrA p.S83L	TCG -> TTG	S -> L	Nalidixic acid,Ciprofloxacin	8891148
EM1_Rb21	gyrA p.D87N	GAC -> AAC	D -> N	Nalidixic acid,Ciprofloxacin	12654733
EM1_Rb21	parC p.S80I	AGC -> ATC	S -> I	Nalidixic acid,Ciprofloxacin	8851598
EM1_Rb21	parE p.S458A	TCG -> GCG	S -> A	Nalidixic acid,Ciprofloxacin	28598203
EM1_Rb22	gyrA p.S83L	TCG -> TTG	S -> L	Nalidixic acid,Ciprofloxacin	8891148
EM1_Rb2	gyrA p.S83L	TCG -> TTG	S -> L	Nalidixic acid,Ciprofloxacin	8891148
EM1_Rb3	gyrA p.D87G	GAC -> GGC	D -> G	Nalidixic acid,Ciprofloxacin	12654733
EM1_Rb4	gyrA p.S83L	TCG -> TTG	S -> L	Nalidixic acid,Ciprofloxacin	8891148
EM1_Rb5	gyrA p.S83L	TCG -> TTG	S -> L	Nalidixic acid,Ciprofloxacin	8891148
EM1_Rb5	gyrA p.D87N	GAC -> AAC	D -> N	Nalidixic acid,Ciprofloxacin	12654733
EM1_Rb5	parC p.S80I	AGC -> ATC	S -> I	Nalidixic acid,Ciprofloxacin	8851598
EM1_Rb5	parE p.L416F	CTT -> TTT	L -> F	Nalidixic acid,Ciprofloxacin	14510643
EM1_Rb7	gyrA p.S83L	TCG -> TTG	S -> L	Nalidixic acid,Ciprofloxacin	8891148
EM1_Sw10	parC p.A56T	GCC -> ACC	A -> T	Nalidixic acid,Ciprofloxacin	12654733
EM1_Sw16	pmrB p.V161G	GTG -> GGG	V -> G	Colistin	25150146
EM1_Sw1	gyrA p.S83L	TCG -> TTG	S -> L	Nalidixic acid,Ciprofloxacin	8891148
EM1_Sw5	gyrA p.S83L	TCG -> TTG	S -> L	Nalidixic acid,Ciprofloxacin	8891148
EM1_Sw7	gyrA p.S83L	TCG -> TTG	S -> L	Nalidixic acid,Ciprofloxacin	8891148
EM1_Wa25	gyrA p.S83L	TCG -> TTG	S -> L	Nalidixic acid,Ciprofloxacin	8891148
EM1_Wa25	gyrA p.D87N	GAC -> AAC	D -> N	Nalidixic acid,Ciprofloxacin	12654733
EM1_Wa25	parC p.S80I	AGC -> ATC	S -> I	Nalidixic acid,Ciprofloxacin	8851598
EM1_Wa2	gyrA p.S83L	TCG -> TTG	S -> L	Nalidixic acid,Ciprofloxacin	8891148
EM1_Wa2	gyrA p.D87N	GAC -> AAC	D -> N	Nalidixic acid,Ciprofloxacin	12654733
EM1_Wa2	parC p.S80I	AGC -> ATC	S -> I	Nalidixic acid,Ciprofloxacin	8851598
EM1_Wa3	gyrA p.S83L	TCG -> TTG	S -> L	Nalidixic acid,Ciprofloxacin	8891148
EM1_Wa3	gyrA p.D87N	GAC -> AAC	D -> N	Nalidixic acid,Ciprofloxacin	12654733
EM1_Wa3	parC p.S80I	AGC -> ATC	S -> I	Nalidixic acid,Ciprofloxacin	8851598
EM1_Wa5	gyrA p.S83L	TCG -> TTG	S -> L	Nalidixic acid,Ciprofloxacin	8891148
EM1_Wa5	gyrA p.D87N	GAC -> AAC	D -> N	Nalidixic acid,Ciprofloxacin	12654733
EM1_Wa5	parC p.S80I	AGC -> ATC	S -> I	Nalidixic acid,Ciprofloxacin	8851598
EM1_Wa5	parC p.E84A	GAA -> GCA	E -> A	Nalidixic acid,Ciprofloxacin	20638608
EM1_Wb19	parE p.I355T	ATC -> ACC	I -> T	Nalidixic acid,Ciprofloxacin	28598203
EM1_Wb23	gyrA p.S83L	TCG -> TTG	S -> L	Nalidixic acid,Ciprofloxacin	8891148
EM1_Wb23	gyrA p.D87N	GAC -> AAC	D -> N	Nalidixic acid,Ciprofloxacin	12654733
EM1_Wb23	parC p.S80I	AGC -> ATC	S -> I	Nalidixic acid,Ciprofloxacin	8851598

## Sheet: Table S4
Efflux pump/biocide resistant gene carriage																																																	0
Strain	acrA	acrB	acrD	acrE	acrF	acrR	acrS	actP	asr	baeR	baeS	bcr	cpxA	cpxR	emrA	emrB	emrD	emrE	emrK	emrR	emrY	evgA	evgS	fabI	gad-.assembled	gadC	gadE	gadW	gadX	hdeA	hdeB	ibpA	ibpB	iclR	kpnO	macA	macB	marA	marB	marR	mcbF	mdfA	mdfA	mdtA	mdtB	mdtC	mdtD	mdtE	mdtF
EM1_Be1	1	1	1	1	1	1	1	1	1	1	1	1	0	0	1	1	1	1	1	1	1	1	1	1	0	1	1	1	1	1	1	1	1	1	0	1	1	1	1	1	0	1	1	1	1	1	1	1	1
EM1_Be10	1	1	1	1	1	1	1	1	1	1	1	1	0	0	1	1	1	1	1	1	1	1	1	1	0	1	1	1	1	1	1	1	1	1	0	1	1	1	1	1	0	1	1	1	1	1	1	1	1
EM1_Be11	1	1	1	1	1	1	1	1	1	1	1	1	0	0	1	1	1	1	1	1	1	1	1	1	0	1	1	1	1	1	1	1	1	1	0	1	1	1	1	1	0	1	1	1	1	1	1	1	1
EM1_Be12	1	1	1	1	1	1	1	1	1	1	1	1	0	0	1	1	1	1	1	1	1	1	1	1	0	1	1	1	1	1	1	1	1	1	0	1	1	1	1	1	0	1	1	1	1	1	1	1	1
EM1_Be13	1	1	1	1	1	1	1	1	1	1	1	1	0	0	1	1	1	1	1	1	1	1	1	1	1	1	1	1	1	1	1	1	1	1	0	1	1	1	1	1	0	1	1	1	1	1	1	1	1
EM1_Be14	1	1	1	1	1	1	1	1	1	1	0	1	0	0	1	1	1	1	1	1	1	1	1	1	0	1	1	1	1	1	1	1	1	1	0	1	1	1	1	1	0	1	1	1	1	1	1	1	1
EM1_Be15	1	1	1	1	1	1	1	1	1	1	0	1	0	0	1	1	1	1	1	1	1	1	1	1	1	1	1	1	1	1	1	1	1	1	0	1	1	1	1	1	0	1	1	1	1	1	1	1	1
EM1_Be16	1	1	1	1	1	1	1	1	1	1	0	1	0	0	1	1	1	1	1	1	1	1	1	1	1	1	1	1	1	1	1	1	1	1	0	1	1	1	1	1	0	1	1	1	1	1	1	1	1
EM1_Be17	1	1	1	1	1	1	1	1	1	1	1	1	0	0	1	1	1	0	1	1	1	1	1	1	1	1	1	1	1	1	1	1	1	1	0	1	1	1	1	1	0	1	1	1	1	1	1	1	1
EM1_Be18	1	1	1	1	1	1	1	1	1	1	1	1	0	0	1	1	1	0	1	1	1	1	1	1	1	1	1	1	1	1	1	1	1	1	0	1	1	1	1	1	0	1	1	1	1	1	1	1	1
EM1_Be19	1	1	1	1	1	1	1	1	1	1	1	1	0	0	1	1	1	0	1	1	1	1	1	1	1	1	1	1	1	1	1	1	1	1	0	1	1	1	1	1	0	1	1	1	1	1	1	1	1
EM1_Be2	1	1	1	1	1	1	1	1	1	1	1	1	0	0	1	1	1	1	1	1	1	1	1	1	1	1	1	1	1	1	1	1	1	1	0	1	1	1	1	1	0	1	1	1	1	1	1	1	1
EM1_Be21	1	1	1	1	1	1	1	1	1	1	1	1	0	0	1	1	1	0	1	1	1	1	1	1	1	1	1	1	1	1	1	1	1	1	0	1	1	1	1	1	0	1	1	1	1	1	1	1	1
EM1_Be22	1	1	1	1	1	1	1	1	1	1	0	1	0	0	1	1	1	0	1	1	1	1	1	1	1	1	1	1	1	1	1	1	1	1	0	1	1	1	1	1	0	1	1	1	1	1	1	1	1
EM1_Be23	1	1	1	1	1	1	1	1	1	1	0	1	0	0	1	1	1	1	1	1	1	1	1	1	0	1	1	1	1	1	1	1	1	1	0	1	1	1	1	1	0	1	1	1	1	1	1	1	1
EM1_Be24	1	1	1	1	1	1	1	1	1	1	1	1	0	0	1	1	1	0	1	1	1	1	1	1	1	1	1	1	1	1	1	1	1	1	0	1	1	1	1	1	0	1	1	1	1	1	1	1	1
EM1_Be25	1	1	1	1	1	1	1	1	1	1	1	1	0	0	1	1	1	0	1	1	1	1	1	1	1	1	1	1	1	1	1	1	1	1	0	1	1	1	1	1	0	1	1	1	1	1	1	1	1
EM1_Be3	1	1	1	1	1	1	1	1	1	1	1	1	0	0	1	1	1	0	1	1	1	1	1	1	1	1	1	1	1	1	1	1	1	1	0	1	1	1	1	1	0	1	1	1	1	1	1	1	1
EM1_Be4	1	1	1	1	1	1	1	1	1	1	0	1	0	0	1	1	1	1	1	1	1	1	1	1	1	1	1	1	1	1	1	1	1	1	0	1	1	1	1	1	0	1	1	1	1	1	1	1	1
EM1_Be5	1	1	1	1	1	1	1	1	1	1	1	1	0	0	1	1	1	1	1	1	1	1	1	1	0	1	1	1	1	1	1	1	1	1	0	1	1	1	1	1	0	1	1	1	1	1	1	1	1
EM1_Be6	1	1	1	1	1	1	1	1	1	1	1	1	0	0	1	1	1	1	1	1	1	1	1	1	1	1	1	1	1	1	1	1	1	1	0	1	1	1	1	1	0	1	1	1	1	1	1	1	1
EM1_Be7	1	1	1	1	1	1	1	1	1	1	0	1	0	0	1	1	1	1	1	1	1	1	1	1	1	1	1	1	1	1	1	1	1	1	0	1	1	1	1	1	0	1	1	1	1	1	1	1	1
EM1_Be8	1	1	1	1	1	1	1	1	1	1	1	1	0	0	1	1	1	1	1	1	1	1	1	1	0	1	1	1	1	1	1	1	1	1	0	1	1	1	1	1	0	1	1	1	1	1	1	1	1
EM1_Be9	1	1	1	1	1	1	1	1	1	1	1	1	0	0	1	1	1	1	1	1	1	1	1	1	0	1	1	1	1	1	1	1	1	1	0	1	1	1	1	1	0	1	1	1	1	1	1	1	1
EM1_Ca13	1	1	1	1	1	1	1	1	1	1	1	1	0	0	1	1	1	1	1	1	1	1	1	1	1	1	1	1	1	1	1	1	1	1	0	1	1	1	1	1	0	1	1	1	1	1	1	1	1
EM1_Ca15	1	1	1	1	1	1	1	1	1	1	1	1	0	0	1	1	1	0	1	1	1	1	1	1	0	1	1	1	1	1	1	1	1	1	0	1	1	1	1	1	0	1	1	1	1	1	1	1	1
EM1_Ca16	1	1	1	1	1	1	1	1	1	1	0	1	0	0	1	1	1	0	1	1	1	1	1	1	0	1	1	1	1	1	1	1	1	1	0	1	1	1	1	1	0	1	1	1	1	1	1	1	1
EM1_Ca17	1	1	1	1	1	1	1	1	1	1	1	1	0	0	1	1	1	1	1	1	1	1	1	1	0	1	1	1	1	1	1	1	1	1	0	1	1	1	1	1	0	1	1	1	1	1	1	1	1
EM1_Ca18	1	1	1	1	1	1	1	1	1	1	1	1	0	0	1	1	1	1	1	1	1	1	1	1	1	1	1	1	1	1	1	1	1	1	0	1	1	1	1	1	0	1	1	1	1	1	1	1	1
EM1_Ca19	1	1	1	1	1	1	1	1	1	1	1	1	0	0	1	1	1	1	1	1	1	1	1	1	1	1	1	1	1	1	1	1	1	1	0	1	1	1	1	1	0	1	1	1	1	1	1	1	1
EM1_Ca20	1	1	1	1	1	1	1	1	1	1	1	1	0	0	1	1	1	0	1	1	1	1	1	1	1	1	1	1	1	1	1	1	1	1	0	1	1	1	1	1	0	1	1	1	1	1	1	1	1
EM1_Ca21	1	1	1	1	1	1	1	1	1	1	0	1	0	0	1	1	1	1	1	1	1	1	1	1	1	1	1	1	1	1	1	1	1	1	0	1	1	1	1	1	0	1	1	1	1	1	1	1	1
EM1_Ca22	1	1	1	1	1	1	1	1	1	1	1	1	0	0	1	1	1	1	1	1	1	1	1	1	1	1	1	1	1	1	1	1	1	1	0	1	1	1	1	1	0	1	1	1	1	1	1	1	1
EM1_Ca23	1	1	1	1	1	1	1	1	1	1	1	1	0	0	1	1	1	1	1	1	1	1	1	1	0	1	1	1	1	1	1	1	1	1	0	1	1	1	0	1	0	1	1	1	1	1	1	1	1
EM1_Ca24	1	1	1	1	1	1	1	1	1	1	1	1	0	0	1	1	1	0	1	1	1	1	1	1	1	1	1	1	1	1	1	1	1	1	0	1	1	1	1	1	0	1	1	1	1	1	1	1	1
EM1_Ca25	1	1	1	1	1	1	1	1	1	1	1	1	0	0	1	1	1	1	1	1	1	1	1	1	0	1	1	1	1	1	1	1	1	1	0	1	1	1	1	1	0	1	1	1	1	1	1	1	1
EM1_Da1	1	1	1	1	1	1	1	1	1	1	0	1	0	0	1	1	1	1	1	1	1	1	1	1	1	1	1	1	1	1	1	1	1	1	0	1	1	1	1	1	0	1	1	1	1	1	1	1	1
EM1_Da10	1	1	1	1	1	1	1	1	1	1	0	1	0	0	1	1	1	1	1	1	1	1	1	1	1	1	1	1	1	1	1	1	1	1	0	1	1	1	1	1	0	1	1	1	1	1	1	1	1
EM1_Da11	1	1	1	1	1	1	1	1	1	1	1	1	0	0	1	1	1	0	1	1	1	1	0	1	0	1	1	1	1	1	1	1	1	1	0	1	1	1	1	1	0	1	1	1	1	1	1	1	1
EM1_Da12	1	1	1	1	1	1	1	1	1	1	1	1	0	0	1	1	1	0	1	1	1	1	1	1	1	1	1	1	1	1	1	1	1	1	0	1	1	1	1	1	0	1	1	1	1	1	1	1	1
EM1_Da13	1	1	1	1	1	1	1	1	1	1	1	1	0	0	1	1	1	1	1	1	1	1	1	1	1	1	1	1	1	1	1	1	1	1	0	1	1	1	1	1	0	1	1	1	1	1	1	1	1
EM1_Da14	1	1	1	1	1	1	1	1	1	1	1	1	0	0	1	1	1	0	1	1	1	1	1	1	1	1	1	1	1	1	1	1	1	1	0	1	1	1	1	1	0	1	1	1	1	1	1	1	1
EM1_Da15	1	1	1	1	1	1	1	1	1	1	1	1	0	0	1	1	1	0	1	1	1	1	1	1	1	1	1	1	1	1	1	1	1	1	0	1	1	1	1	1	0	1	1	1	1	1	1	1	1
EM1_Da16	1	1	1	1	1	1	1	1	1	1	0	1	0	0	1	1	1	0	1	1	1	1	1	1	1	1	1	1	1	1	1	1	1	1	0	1	1	1	1	1	0	1	1	1	1	1	1	1	1
EM1_Da17	1	1	1	1	1	1	1	1	1	1	0	1	0	0	1	1	1	1	1	1	1	1	1	1	0	1	1	1	1	1	1	1	1	1	0	1	1	1	1	1	0	1	1	1	1	1	1	1	1
EM1_Da18	1	1	1	1	1	1	1	1	1	1	0	1	0	0	1	1	1	1	1	1	1	1	1	1	1	1	1	1	1	1	1	1	1	1	0	1	1	1	1	1	0	1	1	1	1	1	1	1	1
EM1_Da19	1	1	1	1	1	1	1	1	1	1	1	1	0	0	1	1	1	1	1	1	1	1	1	1	0	1	1	1	1	1	1	1	1	1	0	1	1	1	1	1	0	1	1	1	1	1	1	1	1
EM1_Da2	1	1	1	1	1	1	1	1	1	1	0	1	0	0	1	1	1	1	1	1	1	1	1	1	0	1	1	1	1	1	1	1	1	1	0	1	1	1	1	1	0	1	1	1	1	1	1	1	1
EM1_Da20	1	1	1	1	1	1	1	1	1	1	0	1	0	0	1	1	1	1	1	1	1	1	1	1	1	1	1	1	1	1	1	1	1	1	0	1	1	1	1	1	0	1	1	1	1	1	1	1	1
EM1_Da21	1	1	1	1	1	1	1	1	1	1	1	1	0	0	1	1	1	0	1	1	1	1	1	1	1	1	1	1	1	1	1	1	1	1	0	1	1	1	1	1	0	1	1	1	1	1	1	1	1
EM1_Da22	1	1	1	1	1	1	1	1	1	1	0	1	0	0	1	1	1	0	1	1	1	1	1	1	1	1	1	1	1	1	1	1	1	1	0	1	1	1	1	1	0	1	1	1	1	1	1	1	1
EM1_Da23	1	1	1	1	1	1	1	1	1	1	1	1	0	0	1	1	1	0	1	1	1	1	1	1	1	1	1	1	1	1	1	1	1	1	0	1	1	1	1	1	0	1	1	1	1	1	1	1	1
EM1_Da24	1	1	1	1	1	1	1	1	1	1	1	1	0	0	1	1	1	1	1	1	1	1	1	1	1	1	1	1	1	1	1	1	1	1	0	1	1	1	1	1	0	1	1	1	1	1	1	1	1
EM1_Da25	1	1	1	1	1	1	1	1	1	1	1	1	0	0	1	1	1	1	1	1	1	1	1	1	1	1	1	1	1	1	1	1	1	1	0	1	1	1	1	1	0	1	1	1	1	1	1	1	1
EM1_Da3	1	1	1	1	1	1	1	1	1	1	0	1	0	0	1	1	1	1	1	1	1	1	1	1	1	1	1	1	1	1	1	1	1	1	0	1	1	1	1	1	0	1	1	1	1	1	1	1	1
EM1_Da4	1	1	1	1	1	1	1	1	1	1	1	1	0	0	1	1	1	0	1	1	1	1	1	1	1	1	1	1	1	1	1	1	1	1	0	1	1	1	1	1	0	1	1	1	1	1	1	1	1
EM1_Da5	1	1	1	1	1	1	1	1	1	1	1	1	0	0	1	1	1	1	1	1	1	1	1	1	0	1	1	1	1	1	1	1	1	1	0	1	1	1	1	1	0	1	1	1	1	1	1	1	1
EM1_Da6	1	1	1	1	1	1	1	1	1	1	1	1	0	0	1	1	1	1	1	1	1	1	1	1	1	1	1	1	1	1	1	1	1	1	0	1	1	1	1	1	0	1	1	1	1	1	1	1	1
EM1_Da7	1	1	1	1	1	1	1	1	1	1	0	1	0	0	1	1	1	1	1	1	1	1	1	1	1	1	1	1	1	1	1	1	1	1	0	1	1	1	0	1	0	1	1	1	1	1	1	1	1
EM1_Da8	1	1	1	1	1	1	1	1	1	1	1	1	0	0	1	1	1	0	1	1	1	1	1	1	1	1	1	1	1	1	1	1	1	1	0	1	1	1	1	1	0	1	1	1	1	1	1	1	1
EM1_Da9	1	1	1	1	1	1	1	1	1	1	1	1	0	0	1	1	1	1	1	1	1	1	1	1	1	1	1	1	1	1	1	1	1	1	0	1	1	1	1	1	0	1	1	1	1	1	1	1	1
EM1_Fs1	1	1	1	1	1	1	1	1	1	1	1	1	0	0	1	1	1	1	1	1	1	1	1	1	1	1	1	1	1	1	1	1	1	1	0	1	1	1	1	1	0	1	1	1	1	1	1	1	1
EM1_Fs10	1	1	1	0	1	1	0	1	1	1	1	1	0	0	1	1	1	0	1	1	1	1	1	1	1	1	1	1	0	1	1	1	1	1	0	1	1	1	1	1	0	1	1	1	1	1	1	1	1
EM1_Fs11	1	1	1	1	1	1	1	1	1	1	1	1	0	0	1	1	1	0	1	1	1	1	1	1	1	1	1	1	1	1	1	1	1	1	0	1	1	1	0	1	0	1	1	1	1	1	1	1	1
EM1_Fs12	1	1	1	1	1	1	1	1	1	1	1	1	0	0	1	1	1	1	1	1	1	1	0	1	1	1	1	1	1	1	1	1	1	1	0	1	1	1	1	1	0	1	1	1	1	1	1	1	1
EM1_Fs13	1	1	1	1	1	1	1	1	1	1	1	1	0	0	1	1	1	1	1	1	1	1	1	1	1	1	1	1	1	1	1	1	1	1	0	1	1	1	1	1	0	1	1	1	1	1	1	1	1
EM1_Fs14	1	1	1	1	1	1	1	1	1	1	0	1	0	0	1	1	1	1	1	1	1	1	1	1	1	1	1	1	1	1	1	1	1	1	0	1	1	1	1	1	0	1	1	1	1	1	1	1	1
EM1_Fs15	1	1	1	1	1	1	1	1	1	1	1	1	0	0	1	1	1	0	1	1	1	1	1	1	1	1	1	1	1	1	1	1	1	1	0	1	1	1	1	1	0	1	1	1	1	1	1	1	1
EM1_Fs16	1	1	1	0	1	1	0	1	1	1	1	1	0	0	1	1	1	0	1	1	1	1	1	1	1	1	1	1	0	1	1	1	1	1	0	1	1	1	1	1	0	1	1	1	1	1	1	1	1
EM1_Fs17	1	1	1	1	1	1	1	1	1	1	1	1	0	0	1	1	1	1	1	1	1	1	1	1	1	1	1	1	1	1	1	1	1	1	0	1	1	1	1	1	0	1	1	1	1	1	1	1	1
EM1_Fs18	1	1	1	1	1	1	1	1	1	1	0	1	0	0	1	1	1	1	1	1	1	1	1	1	1	1	1	1	1	1	1	1	1	1	0	1	1	1	1	1	0	1	1	1	1	1	1	1	1
EM1_Fs19	1	1	1	1	1	1	1	1	1	1	1	1	0	0	1	1	1	1	1	1	1	1	1	1	0	1	1	1	1	1	1	1	1	1	0	1	1	1	1	1	0	1	1	1	1	1	1	1	1
EM1_Fs2	1	1	1	1	1	1	1	1	1	1	0	1	0	0	1	1	1	1	1	1	1	1	1	1	1	1	1	1	1	1	1	1	1	1	0	1	1	1	1	1	0	1	1	1	1	1	1	1	1
EM1_Fs20	1	1	1	1	1	1	1	1	1	1	1	1	0	0	1	1	1	0	1	1	1	1	1	1	1	1	1	1	1	1	1	1	1	1	0	1	1	1	1	1	0	1	1	1	1	1	1	1	1
EM1_Fs22	1	1	1	1	1	1	1	1	1	1	1	1	0	0	1	1	1	0	1	1	1	1	1	1	1	1	1	1	1	1	1	1	1	1	0	1	1	1	1	1	0	1	1	1	1	1	1	1	1
EM1_Fs23	1	1	1	1	1	1	1	1	1	1	1	1	0	0	1	1	1	1	1	1	1	1	1	1	0	1	1	1	1	1	1	1	1	1	0	1	1	1	1	1	0	1	1	1	1	1	1	1	1
EM1_Fs24	1	1	1	1	1	1	1	1	1	1	1	1	0	0	1	1	1	1	1	1	1	1	1	1	1	1	1	1	1	1	1	1	1	1	0	1	1	1	1	1	0	1	1	1	1	1	1	1	1
EM1_Fs25	1	1	1	1	1	1	1	1	1	1	1	1	0	0	1	1	1	1	1	1	1	1	1	1	1	1	1	1	1	1	1	1	1	1	0	1	1	1	1	1	0	1	1	1	1	1	1	1	1
EM1_Fs3	1	1	1	1	1	1	1	1	1	1	1	1	0	0	1	1	1	1	1	1	1	1	1	1	0	1	1	1	1	1	1	1	1	1	0	1	1	1	1	1	0	1	1	1	1	1	1	1	1
EM1_Fs4	1	1	1	1	1	1	1	1	1	1	1	1	0	0	1	1	1	0	1	1	1	1	1	1	1	1	1	1	1	1	1	1	1	1	0	1	1	1	1	1	0	1	1	1	1	1	1	1	1
EM1_Fs5	1	1	1	1	1	1	1	1	1	1	1	1	0	0	1	1	1	1	1	1	1	1	1	1	1	1	1	1	1	1	1	1	1	1	0	1	1	1	1	1	0	1	1	1	1	1	1	1	1
EM1_Fs6	1	1	1	1	1	1	1	1	1	1	1	1	0	0	1	1	1	0	1	1	1	1	1	1	1	1	1	1	1	1	1	1	1	1	0	1	1	1	1	1	0	1	1	1	1	1	1	1	1
EM1_Fs7	1	1	1	1	1	1	1	1	1	1	1	1	0	0	1	1	1	1	1	1	1	1	1	1	0	1	1	1	0	1	1	1	1	1	0	1	1	1	1	1	0	1	1	1	1	1	1	1	1
EM1_Fs8	1	1	1	1	1	1	1	1	1	1	1	1	0	0	1	1	1	1	1	1	1	1	1	1	0	1	1	1	0	1	1	1	1	1	0	1	1	1	1	1	0	1	1	1	1	1	1	1	1
EM1_Fs9	1	1	1	1	1	1	1	1	1	1	1	1	0	0	1	1	1	1	1	1	1	1	0	1	1	1	1	1	1	1	1	1	1	1	0	1	1	1	1	1	0	1	1	1	1	1	1	1	1
EM1_Hu1	1	1	1	1	1	1	1	1	1	1	1	1	0	0	1	1	1	1	1	1	1	1	1	1	1	1	1	1	1	1	1	1	1	1	0	1	1	1	1	1	0	1	1	1	1	1	1	1	1
EM1_Hu10	1	1	1	1	1	1	1	1	1	1	1	1	0	0	1	1	1	0	0	1	0	0	0	1	0	1	1	1	1	1	1	1	1	1	0	1	1	1	1	1	0	1	1	1	1	1	1	1	1
EM1_Hu11	1	1	1	1	1	1	1	1	1	1	1	1	0	0	1	1	1	0	1	1	1	1	1	1	0	1	1	1	1	1	1	1	1	1	0	1	1	1	1	1	0	1	1	1	1	1	1	1	1
EM1_Hu12	1	1	1	1	1	1	1	1	1	1	1	1	0	0	1	1	1	1	1	1	1	1	1	1	0	1	1	1	1	1	1	1	1	1	0	1	1	1	1	1	0	1	1	1	1	1	1	1	1
EM1_Hu13	1	1	1	1	1	1	1	1	1	1	0	1	0	0	1	1	1	0	1	1	1	1	1	1	0	1	1	1	1	1	1	1	1	1	0	1	1	1	1	1	0	1	1	1	1	1	1	1	1
EM1_Hu14	1	1	1	1	1	1	1	1	1	1	1	1	0	0	1	1	1	1	1	1	1	1	1	1	0	1	1	1	1	1	1	1	1	1	0	1	1	1	1	1	0	1	1	1	1	1	1	1	1
EM1_Hu15	1	1	1	1	1	1	1	1	1	1	0	1	0	0	1	1	1	1	1	1	1	1	1	1	1	1	1	1	1	1	1	1	1	1	0	1	1	1	1	1	0	1	1	1	1	1	1	1	1
EM1_Hu16	1	1	1	1	0	1	1	1	1	1	1	1	0	0	1	1	1	0	1	1	1	1	1	1	1	1	1	1	1	1	1	1	1	1	0	1	1	1	1	1	0	1	1	1	1	1	1	1	1
EM1_Hu17	1	1	1	1	1	1	1	1	1	1	1	1	0	0	1	1	1	1	1	1	1	1	1	1	1	1	1	1	1	1	1	1	1	1	0	1	1	1	1	1	0	1	1	1	1	1	1	1	1
EM1_Hu18	1	1	1	1	1	1	1	1	1	1	1	1	0	0	1	1	1	1	0	1	0	0	0	1	0	1	1	1	1	1	1	1	1	1	0	1	1	1	1	1	0	1	1	1	1	1	1	1	1
EM1_Hu19	1	1	1	0	0	1	1	1	1	1	1	1	0	0	1	1	1	0	1	1	1	1	1	1	0	1	1	1	1	1	1	1	1	1	0	1	1	1	1	1	1	1	1	1	1	1	1	1	1
EM1_Hu2	1	1	1	1	1	1	1	1	1	1	1	1	0	0	1	1	1	1	1	1	1	1	1	1	1	1	1	1	1	1	1	1	1	1	0	1	1	1	1	1	0	1	1	1	1	1	1	1	1
EM1_Hu20	1	1	1	1	1	1	1	1	1	1	1	1	0	0	1	1	1	1	1	1	1	1	1	1	0	1	1	1	1	1	1	1	1	1	0	1	1	1	1	1	0	1	1	1	1	1	1	1	1
EM1_Hu21	1	1	1	1	1	1	1	1	1	1	1	1	0	0	1	1	1	1	1	1	1	1	1	1	1	1	1	1	1	1	1	1	1	1	0	1	1	1	1	1	0	1	1	1	1	1	1	1	1
EM1_Hu22	1	1	1	1	1	1	1	1	1	1	1	1	0	0	1	1	1	1	1	1	1	1	1	1	0	1	1	1	1	1	1	1	1	1	0	1	1	1	1	1	0	1	1	1	1	1	1	1	1
EM1_Hu23	1	1	1	1	1	1	1	1	1	1	1	1	0	0	1	1	1	1	1	1	1	1	1	1	1	1	1	1	1	1	1	1	1	1	0	1	1	1	1	1	0	1	1	1	1	1	1	1	1
EM1_Hu24	1	1	1	1	1	1	1	1	1	1	1	1	0	0	1	1	1	1	1	1	1	1	1	1	0	1	1	1	1	1	1	1	1	1	0	1	1	1	1	1	0	1	1	1	1	1	1	1	1
EM1_Hu25	1	1	1	1	0	1	1	1	1	1	1	1	0	0	1	1	1	0	1	1	1	1	1	1	1	1	1	1	1	1	1	1	1	1	0	1	1	1	1	1	1	1	1	1	1	1	1	1	1
EM1_Hu3	1	1	1	1	0	1	1	1	1	1	1	1	0	0	1	1	1	0	1	1	1	1	1	1	1	1	1	1	1	1	1	1	1	1	0	1	1	1	1	1	1	1	1	1	1	1	1	1	1
EM1_Hu4	1	1	1	1	1	1	1	1	1	1	1	1	0	0	1	1	1	0	1	1	1	1	1	1	0	1	1	1	1	1	1	1	1	1	0	1	1	1	1	1	0	1	1	1	1	1	1	1	1
EM1_Hu5	1	1	1	1	1	1	1	1	1	1	1	1	0	0	1	1	1	1	0	1	1	1	0	1	1	1	1	1	1	1	1	1	1	1	0	1	1	1	1	1	0	1	1	1	1	1	1	1	1
EM1_Hu6	1	1	1	1	1	1	1	1	1	1	1	1	0	0	1	1	1	0	1	1	1	1	1	1	0	1	1	1	1	1	1	1	1	1	0	1	1	1	1	1	0	1	1	1	1	1	1	1	1
EM1_Hu7	1	1	1	1	1	1	1	1	1	1	1	1	0	0	1	1	1	0	1	1	1	1	1	1	1	0	1	1	1	1	1	1	1	1	0	1	1	1	1	1	0	1	1	1	1	1	1	1	1
EM1_Hu8	1	1	1	1	1	1	1	1	1	1	1	1	0	0	1	1	1	0	1	1	1	1	1	1	1	1	1	1	1	1	1	1	1	1	0	1	1	1	1	1	0	1	1	1	1	1	1	1	1
EM1_Hu9	1	1	1	1	1	1	1	1	1	1	0	1	0	0	1	1	1	0	1	1	1	1	1	1	1	1	1	1	1	1	1	1	1	1	0	1	1	1	1	1	0	1	1	1	1	1	1	1	1
EM1_Mo1	1	1	1	1	1	1	1	1	1	1	1	1	0	0	1	1	1	0	1	1	1	1	1	1	1	1	1	1	1	1	1	1	1	1	0	1	1	1	1	1	0	1	1	1	1	1	1	1	1
EM1_Mo10	1	1	1	1	1	1	1	1	1	1	0	1	0	0	1	1	1	1	1	1	1	1	1	1	1	1	1	1	1	1	1	1	1	1	0	1	1	1	1	1	0	1	1	1	1	1	1	1	1
EM1_Mo11	1	1	1	1	1	1	1	1	1	1	1	1	0	0	1	1	1	1	1	1	1	1	1	1	0	1	1	1	1	1	1	1	1	1	0	1	1	1	1	1	0	1	1	1	1	1	1	1	1
EM1_Mo12	1	1	1	1	1	1	1	1	1	1	0	1	0	0	1	1	1	1	1	1	1	1	1	1	1	1	1	1	1	1	1	1	1	1	0	1	1	1	1	1	0	1	1	1	1	1	1	1	1
EM1_Mo13	1	1	1	1	1	1	1	1	1	1	0	1	0	0	1	1	1	1	1	1	1	1	1	1	0	1	1	1	1	1	1	1	1	1	0	1	1	1	1	1	0	1	1	1	1	1	1	1	1
EM1_Mo14	1	1	1	1	1	1	1	1	1	1	0	1	0	0	1	1	1	1	1	1	1	1	1	1	1	1	1	1	1	1	1	1	1	1	0	1	1	1	1	1	0	1	1	1	1	1	1	1	1
EM1_Mo15	1	1	1	1	1	1	1	1	1	1	1	1	0	0	1	1	1	1	1	1	1	1	1	1	0	1	1	1	1	1	1	1	1	1	0	1	1	1	1	1	0	1	1	1	1	1	1	1	1
EM1_Mo16	1	1	1	1	1	1	1	1	1	1	0	1	0	0	1	1	1	1	1	1	1	1	1	1	0	1	1	1	1	1	1	1	1	1	0	1	1	1	1	1	0	1	1	1	1	1	1	1	1
EM1_Mo17	1	1	1	1	1	1	1	1	1	1	0	1	0	0	1	1	1	1	1	1	1	1	1	1	1	1	1	1	1	1	1	1	1	1	0	1	1	1	1	1	0	1	1	1	1	1	1	1	1
EM1_Mo18	1	1	1	1	1	1	1	1	1	1	0	1	0	0	1	1	1	1	1	1	1	1	1	1	1	1	1	1	1	1	1	1	1	1	0	1	1	1	1	1	0	1	1	1	1	1	1	1	1
EM1_Mo19	1	1	1	1	1	1	1	1	1	1	1	1	0	0	1	1	1	1	1	1	1	1	1	1	1	1	1	1	1	1	1	1	1	1	0	1	1	1	1	1	0	1	1	1	1	1	1	1	1
EM1_Mo2	1	1	1	1	1	1	1	1	1	1	1	1	0	0	1	1	1	1	1	1	1	1	1	1	1	1	1	1	1	1	1	1	1	1	0	1	1	1	1	1	0	1	1	1	1	1	1	1	1
EM1_Mo20	1	1	1	1	1	1	1	1	1	1	0	1	0	0	1	1	1	1	1	1	1	1	1	1	0	1	1	1	1	1	1	1	1	1	0	1	1	1	1	1	0	1	1	1	1	1	1	1	1
EM1_Mo21	1	1	1	1	1	1	1	1	1	1	1	1	0	0	1	1	1	0	1	1	1	1	1	1	0	1	1	1	1	1	1	1	1	1	0	1	1	1	1	1	0	1	1	1	1	1	1	1	1
EM1_Mo22	1	1	1	1	1	1	1	1	1	1	1	1	0	0	1	1	1	0	1	1	1	1	1	1	1	1	1	1	1	1	1	1	1	1	0	1	1	1	1	1	0	1	1	1	1	1	1	1	1
EM1_Mo23	1	1	1	1	1	1	1	1	1	1	0	1	0	0	1	1	1	0	1	1	1	1	1	1	1	1	1	1	1	1	1	1	1	1	0	1	1	1	1	1	0	1	1	1	1	1	1	1	1
EM1_Mo24	1	1	1	1	1	1	1	1	1	1	0	1	0	0	1	1	1	1	1	1	1	1	1	1	0	1	1	1	1	1	1	1	1	1	0	1	1	1	1	1	0	1	1	1	1	1	1	1	1
EM1_Mo25	1	1	1	1	1	1	1	1	1	1	1	1	0	0	1	1	1	1	1	1	1	1	1	1	1	1	1	1	1	1	1	1	1	1	0	1	1	1	1	1	0	1	1	1	1	1	1	1	1
EM1_Mo3	1	1	1	1	1	1	1	1	1	1	1	1	0	0	1	1	1	1	1	1	1	1	1	1	1	1	1	1	1	1	1	1	1	1	0	1	1	1	1	1	0	1	1	1	1	1	1	1	1
EM1_Mo4	1	1	1	1	1	1	1	1	1	1	0	1	0	0	1	1	1	1	1	1	1	1	1	1	0	1	1	1	1	1	1	1	1	1	0	1	1	1	1	1	0	1	1	1	1	1	1	1	1
EM1_Mo5	1	1	1	1	1	1	1	1	1	1	1	1	0	0	1	1	1	1	1	1	1	1	1	1	1	1	1	1	1	1	1	1	1	1	0	1	1	1	1	1	0	1	1	1	1	1	1	1	1
EM1_Mo6	1	1	1	1	1	1	1	1	1	1	1	1	0	0	1	1	1	0	1	1	1	1	1	1	0	1	1	1	1	1	1	1	1	1	0	1	1	1	1	1	0	1	1	1	1	1	1	1	1
EM1_Mo7	1	1	1	1	1	1	1	1	1	1	1	1	0	0	1	1	1	1	1	1	1	1	1	1	1	1	1	1	1	1	1	1	1	1	0	1	1	1	1	1	0	1	1	1	1	1	1	1	1
EM1_Mo8	1	1	1	1	1	1	1	1	1	1	0	1	0	0	1	1	1	1	1	1	1	1	1	1	1	1	1	1	1	1	1	1	1	1	0	1	1	1	1	1	0	1	1	1	1	1	1	1	1
EM1_Mo9	1	1	1	1	1	1	1	1	1	1	0	1	0	0	1	1	1	0	1	1	1	1	1	1	1	1	1	1	1	1	1	1	1	1	0	1	1	1	1	1	0	1	1	1	1	1	1	1	1
EM1_Pl1	1	1	1	1	1	1	1	1	1	1	1	1	0	0	1	1	1	1	1	1	1	1	1	1	1	1	1	1	1	1	1	1	1	1	0	1	1	1	1	1	0	1	1	1	1	1	1	1	1
EM1_Pl10	1	1	1	1	1	1	1	1	1	1	0	1	0	0	1	1	1	0	1	1	1	1	1	1	1	1	1	1	1	1	1	1	1	1	0	1	1	1	1	1	0	1	1	1	1	1	1	1	1
EM1_Pl11	1	1	1	0	0	1	0	1	1	1	1	1	0	0	1	1	1	1	1	1	1	1	1	1	1	1	1	1	1	1	1	1	1	1	0	1	1	1	1	1	0	1	1	1	1	1	1	1	1
EM1_Pl12	1	1	1	1	1	1	1	1	1	1	1	1	0	0	1	1	1	1	1	1	1	0	0	1	1	1	1	1	1	1	1	1	1	1	0	1	1	1	1	1	0	1	1	1	1	1	1	1	1
EM1_Pl13	1	1	1	1	1	1	1	1	1	1	1	1	0	0	1	1	1	1	1	1	1	1	1	1	1	1	1	1	1	1	1	1	1	1	0	1	1	1	1	1	0	1	1	1	1	1	1	1	1
EM1_Pl14	1	1	1	1	1	1	1	1	1	1	1	1	0	0	1	1	1	1	1	1	1	1	1	1	1	1	1	1	1	1	1	1	1	1	0	1	1	1	1	1	0	1	1	1	1	1	1	1	1
EM1_Pl15	1	1	1	1	1	1	1	1	1	1	1	1	0	0	1	1	1	1	1	1	1	1	1	1	1	1	1	1	1	1	1	1	1	1	0	1	1	1	0	1	0	1	1	1	1	1	1	1	1
EM1_Pl16	1	1	1	1	1	1	1	1	1	1	1	1	0	0	1	1	1	1	1	1	1	1	1	1	1	1	1	1	1	1	1	1	1	1	0	1	1	1	1	1	0	1	1	1	1	1	1	1	1
EM1_Pl17	1	1	1	1	1	1	1	1	1	1	1	1	0	0	1	1	1	1	1	1	1	1	0	1	0	1	1	1	1	1	1	1	1	1	0	1	1	1	1	1	0	1	1	1	1	1	1	1	1
EM1_Pl18	1	1	1	1	1	1	1	1	1	1	0	1	0	0	1	1	1	0	1	1	1	1	1	1	1	1	1	1	1	1	1	1	1	1	0	1	1	1	1	1	0	1	1	1	1	1	1	1	1
EM1_Pl19	1	1	1	1	1	1	1	1	1	1	1	1	0	0	1	1	1	1	1	1	1	1	1	1	1	0	1	1	1	1	1	1	1	1	0	1	1	1	1	1	0	1	1	1	1	1	1	1	1
EM1_Pl2	1	1	1	1	1	1	1	1	1	1	0	1	0	0	1	1	1	1	1	1	1	1	1	1	1	1	1	1	1	1	1	1	1	1	0	1	1	1	1	1	0	1	1	1	1	1	1	1	1
EM1_Pl20	1	1	1	1	1	1	1	1	1	1	1	1	0	0	1	1	1	1	1	1	1	1	1	1	1	1	1	1	1	1	1	1	1	1	0	1	1	1	1	1	0	1	1	1	1	1	1	1	1
EM1_Pl21	1	1	1	1	1	1	1	1	1	1	1	1	0	0	1	1	1	1	1	1	1	1	1	1	1	1	1	1	1	1	1	1	1	1	0	1	1	1	1	1	0	1	1	1	1	1	1	1	1
EM1_Pl22	1	1	1	1	1	1	1	1	1	1	1	1	0	0	1	1	1	1	1	1	1	1	1	1	0	1	1	1	1	1	1	1	1	1	0	1	1	1	1	1	0	1	1	1	1	1	1	1	1
EM1_Pl23	1	1	1	0	0	1	0	1	1	1	1	1	0	0	1	1	1	1	1	1	1	1	1	1	1	1	1	1	1	1	1	1	1	1	0	1	1	1	1	1	0	1	1	1	1	1	1	1	1
EM1_Pl24	1	1	1	0	0	1	1	1	1	1	1	1	0	0	1	1	1	1	1	1	1	1	1	1	0	1	1	1	1	1	1	1	1	1	0	1	1	1	1	1	0	1	1	1	1	1	1	1	1
EM1_Pl25	1	1	1	1	1	1	1	1	1	1	1	1	0	0	1	1	1	1	1	1	1	1	1	1	1	1	1	1	1	1	1	1	1	1	0	1	1	1	1	1	0	1	1	1	1	1	1	1	1
EM1_Pl3	1	1	1	1	1	1	1	1	1	1	1	1	0	0	1	1	1	1	1	1	1	1	1	1	1	1	1	1	1	1	1	1	1	1	0	1	1	1	1	1	0	1	1	1	1	1	1	1	1
EM1_Pl4	1	1	1	1	1	1	1	1	1	1	1	1	0	0	1	1	1	1	1	1	1	1	1	1	1	1	1	1	1	1	1	1	1	1	0	1	1	1	1	1	0	1	1	1	1	1	1	1	1
EM1_Pl5	1	1	1	1	1	1	1	1	1	1	1	1	0	0	1	1	1	1	1	1	1	1	1	1	1	1	1	1	1	1	1	1	1	1	0	1	1	1	1	1	0	1	1	1	1	1	1	1	1
EM1_Pl6	1	1	1	1	1	1	1	1	1	1	1	1	0	0	1	1	1	0	1	1	1	1	1	1	1	1	1	1	1	1	1	1	1	1	0	1	1	1	1	1	0	1	1	1	1	1	1	1	1
EM1_Pl7	1	1	1	1	1	1	1	1	1	1	0	1	0	0	1	1	1	0	1	1	1	1	1	1	1	1	1	1	1	1	1	1	1	1	0	1	1	1	0	1	0	1	1	1	1	1	1	1	1
EM1_Pl8	1	1	1	1	1	1	1	1	1	1	0	1	0	0	1	1	1	1	1	1	1	1	1	1	1	1	1	1	1	1	1	1	1	1	0	1	1	1	1	1	0	1	1	1	1	1	1	1	1
EM1_Pl9	1	1	1	1	1	1	1	1	1	1	0	1	0	0	1	1	1	0	1	1	1	1	1	1	1	1	1	1	1	1	1	1	1	1	0	1	1	1	1	1	0	1	1	1	1	1	1	1	1
EM1_Rb1	1	1	1	1	1	1	1	1	1	1	1	1	0	0	1	1	1	0	1	1	1	1	1	1	1	1	1	1	1	1	1	1	1	1	0	1	1	1	1	1	0	1	1	1	1	1	1	1	1
EM1_Rb10	1	1	1	1	1	1	1	1	1	1	1	1	0	0	1	1	1	1	1	1	1	1	1	1	1	1	1	1	1	1	1	1	1	1	0	1	1	1	1	1	0	1	1	1	1	1	1	1	1
EM1_Rb11	1	1	1	1	1	1	1	1	1	1	0	1	0	0	1	1	1	0	1	1	1	1	1	1	1	1	1	1	1	1	1	1	1	1	0	1	1	1	1	1	0	1	1	1	1	1	1	1	1
EM1_Rb12	1	1	1	1	1	1	1	1	1	1	1	1	0	0	1	1	1	0	1	1	1	1	1	1	0	1	1	1	1	1	1	1	1	1	0	1	1	1	1	1	0	1	1	1	1	1	1	1	1
EM1_Rb13	1	1	1	1	1	1	1	1	1	1	1	1	0	0	1	1	1	1	1	1	1	1	1	1	1	1	1	1	1	1	1	1	1	1	0	1	1	1	1	1	0	1	1	1	1	1	1	1	1
EM1_Rb14	1	1	1	1	1	1	1	1	1	1	0	1	0	0	1	1	1	1	1	1	1	1	1	1	1	1	1	1	1	1	1	1	1	1	0	1	1	1	1	1	0	1	1	1	1	1	1	1	1
EM1_Rb16	1	1	1	1	1	1	1	1	1	1	0	1	0	0	1	1	1	1	1	1	1	1	1	1	1	1	1	1	1	1	1	1	1	1	0	1	1	1	1	1	0	1	1	1	1	1	1	1	1
EM1_Rb17	1	1	1	1	1	1	1	1	1	1	1	1	0	0	1	1	1	0	1	1	1	1	1	1	0	1	1	1	1	1	1	1	1	1	0	1	1	1	1	1	0	1	1	1	1	1	1	1	1
EM1_Rb18	1	1	1	1	1	1	1	1	1	1	0	1	0	0	1	1	1	0	1	1	1	1	1	1	0	1	1	1	1	1	1	1	1	1	0	1	1	1	1	1	0	1	1	1	1	1	1	1	1
EM1_Rb19	1	1	1	1	1	1	1	1	1	1	0	1	0	0	1	1	1	1	1	1	1	1	1	1	1	1	1	1	1	1	1	1	1	1	0	1	1	1	1	1	0	1	1	1	1	1	1	1	1
EM1_Rb2	1	1	1	1	1	1	1	1	1	1	1	1	0	0	1	1	1	0	1	1	1	1	1	1	1	1	1	1	1	1	1	1	1	1	0	1	1	1	1	1	0	1	1	1	1	1	1	1	1
EM1_Rb20	1	1	1	1	1	1	1	1	1	1	0	1	0	0	1	1	1	0	1	1	1	1	1	1	1	1	1	1	1	1	1	1	1	1	0	1	1	1	1	1	0	1	1	1	1	1	1	1	1
EM1_Rb21	1	1	1	1	1	1	1	1	1	1	0	1	0	0	1	1	1	1	1	1	1	1	1	1	1	1	1	1	1	1	1	1	1	1	0	1	1	1	1	1	0	1	1	1	1	1	1	1	1
EM1_Rb22	1	1	1	1	1	1	1	1	1	1	1	1	0	0	1	1	1	0	1	1	1	1	1	1	1	1	1	1	1	1	1	1	1	1	0	1	1	1	1	1	0	1	1	1	1	1	1	1	1
EM1_Rb23	1	1	1	1	1	1	0	1	1	1	1	1	0	0	1	1	1	1	1	1	1	1	1	1	1	1	1	1	1	1	1	1	1	1	0	1	1	1	1	1	0	1	1	1	1	1	1	1	1
EM1_Rb24	1	1	1	1	1	1	1	1	1	1	0	1	0	0	1	1	1	0	1	1	1	1	1	1	1	1	1	1	1	1	1	1	1	1	0	1	1	1	1	1	0	1	1	1	1	1	1	1	1
EM1_Rb3	1	1	1	1	1	1	1	1	1	1	1	1	0	0	1	1	1	0	1	1	1	1	1	1	1	1	1	1	1	1	1	1	1	1	0	1	1	1	1	1	0	1	1	1	1	1	1	1	1
EM1_Rb4	1	1	1	1	1	1	1	1	1	1	1	1	0	0	1	1	1	0	0	1	1	1	1	1	1	1	1	1	1	1	1	1	1	1	0	1	1	1	1	1	0	1	1	1	1	1	1	1	1
EM1_Rb5	1	1	1	1	1	1	1	1	1	1	0	1	0	0	1	1	1	0	0	1	0	0	1	1	1	1	1	1	1	1	1	1	1	1	0	1	1	1	1	1	0	1	1	1	1	1	1	1	1
EM1_Rb6	1	1	1	1	1	1	1	1	1	1	1	1	0	0	1	1	1	0	1	1	1	1	1	1	1	1	1	1	1	1	1	1	1	1	0	1	1	1	1	1	0	1	1	1	1	1	1	1	1
EM1_Rb7	1	1	1	1	1	1	1	1	1	1	1	1	0	0	1	1	1	1	1	1	1	1	1	1	1	1	1	1	1	1	1	1	1	1	0	1	1	1	1	1	0	1	1	1	1	1	1	1	1
EM1_Rb8	1	1	1	1	1	1	1	1	1	1	0	1	0	0	1	1	1	1	1	1	1	1	1	1	1	1	1	1	1	1	1	1	1	1	0	1	1	1	1	1	0	1	1	1	1	1	1	1	1
EM1_Rb9	1	1	1	1	1	1	1	1	1	1	1	1	0	0	1	1	1	1	1	1	1	1	1	1	1	1	1	1	1	1	1	1	1	1	0	1	1	1	1	1	0	1	1	1	1	1	1	1	1
EM1_Sw1	1	1	1	1	1	1	1	1	1	1	1	1	0	0	1	1	1	1	1	1	1	1	1	1	1	1	1	1	1	1	1	1	1	1	0	1	1	1	1	1	0	1	1	1	1	1	1	1	1
EM1_Sw10	1	1	1	1	1	1	1	1	1	1	0	1	0	0	1	1	1	0	0	1	1	1	1	1	1	1	1	1	1	1	1	1	1	1	0	1	1	1	1	1	0	1	1	1	1	1	1	1	1
EM1_Sw11	1	1	1	1	1	1	1	1	1	1	1	1	0	0	1	1	1	0	0	1	0	0	0	1	1	1	1	1	1	1	1	1	1	1	0	1	1	1	1	1	0	1	1	1	1	1	1	1	1
EM1_Sw12	1	1	1	1	1	1	1	1	1	1	0	1	0	0	1	1	1	0	1	1	1	1	1	1	1	1	1	1	1	1	1	1	1	1	0	1	1	1	1	1	0	1	1	1	1	1	1	1	1
EM1_Sw13	1	1	1	1	1	1	1	1	1	1	1	1	0	0	1	1	1	1	1	1	1	1	1	1	1	1	1	1	1	1	1	1	1	1	0	1	1	1	1	1	0	1	1	1	1	1	1	1	1
EM1_Sw14	1	1	1	0	1	1	1	1	1	1	1	1	0	0	1	1	1	1	1	1	1	1	1	1	1	1	1	1	1	1	1	1	1	1	0	1	1	1	1	1	0	1	1	1	1	1	1	1	1
EM1_Sw15	1	1	1	1	1	1	1	1	1	1	0	1	0	0	1	1	1	1	1	1	1	1	1	1	0	1	1	1	1	1	1	1	1	1	0	1	1	1	1	1	0	1	1	1	1	1	1	1	1
EM1_Sw16	1	1	1	1	1	1	1	1	1	1	1	1	0	0	1	1	1	1	1	1	0	1	1	1	1	1	1	1	1	1	1	1	1	1	0	1	1	1	1	1	0	1	1	1	1	1	1	1	1
EM1_Sw17	1	1	1	1	1	1	1	1	1	1	1	1	0	0	1	1	1	0	1	1	1	1	1	1	1	1	1	1	1	1	1	1	1	1	0	1	1	1	1	1	0	1	1	1	1	1	1	1	1
EM1_Sw18	1	1	1	1	1	1	1	1	1	1	0	1	0	0	1	1	1	1	1	1	1	1	1	1	1	1	1	1	1	1	1	1	1	1	0	1	1	1	1	1	0	1	1	1	1	1	1	1	1
EM1_Sw19	1	1	1	0	1	1	1	1	1	1	0	1	0	0	1	1	1	1	1	1	1	1	1	1	0	1	1	1	1	1	1	1	1	1	0	1	1	1	1	1	0	1	1	1	1	1	1	1	1
EM1_Sw2	1	1	1	1	1	1	1	1	1	1	0	1	0	0	1	1	1	1	1	1	1	1	1	1	1	1	1	1	1	1	1	1	1	1	0	1	1	1	1	1	0	1	1	1	1	1	1	1	1
EM1_Sw20	1	1	1	1	1	1	1	1	1	1	0	1	0	0	1	1	1	0	1	1	1	1	1	1	1	1	1	1	1	1	1	1	1	1	0	1	1	1	1	1	0	1	1	1	1	1	1	1	1
EM1_Sw21	1	1	1	1	1	1	1	1	1	1	1	1	0	0	1	1	1	1	1	1	1	1	1	1	1	1	1	1	1	1	1	1	1	1	0	1	1	1	1	1	0	1	1	1	1	1	1	1	1
EM1_Sw22	1	1	1	1	1	1	1	1	1	1	0	1	0	0	1	1	1	0	1	1	1	1	1	1	1	1	1	1	1	1	1	1	1	1	0	1	1	1	1	1	0	1	1	1	1	1	1	1	1
EM1_Sw23	1	1	1	1	1	1	1	1	1	1	1	1	0	0	1	1	1	0	1	1	1	1	1	1	1	1	1	1	1	1	1	1	1	1	0	1	1	1	1	1	0	1	1	1	1	1	1	1	1
EM1_Sw24	1	1	1	1	1	1	1	1	1	1	0	1	0	0	1	1	1	1	1	1	1	1	1	1	1	1	1	1	1	1	1	1	1	1	0	1	1	1	1	1	0	1	1	1	1	1	1	1	1
EM1_Sw25	1	1	1	1	1	1	1	1	1	1	0	1	0	0	1	1	1	1	1	1	1	1	1	1	1	1	1	1	0	1	1	1	1	1	0	1	1	1	1	1	0	1	1	1	1	1	1	1	1
EM1_Sw3	1	1	1	1	1	1	1	1	1	1	1	1	0	0	1	1	1	0	1	1	1	1	1	1	1	1	1	1	1	1	1	1	1	1	0	1	1	1	1	1	0	1	1	1	1	1	1	1	1
EM1_Sw4	1	1	1	1	1	1	1	1	1	1	1	1	0	0	1	1	1	0	1	1	1	1	1	1	1	1	1	1	1	1	1	1	1	1	0	1	1	1	0	1	0	1	1	1	1	1	1	1	1
EM1_Sw5	1	1	1	1	1	1	1	1	1	1	1	1	0	0	1	1	1	1	1	1	1	1	1	1	1	1	1	1	1	1	1	1	1	1	0	1	1	1	1	1	0	1	1	1	1	1	1	1	1
EM1_Sw6	1	1	1	1	1	1	1	1	1	1	1	1	0	0	1	1	1	0	1	1	1	1	1	1	1	1	1	1	1	1	1	1	1	1	0	1	1	1	1	1	0	1	1	1	1	1	1	1	1
EM1_Sw7	1	1	1	1	1	1	1	1	1	1	1	1	0	0	1	1	1	1	1	1	1	1	1	1	1	1	1	1	1	1	1	1	1	1	0	1	1	1	1	1	0	1	1	1	1	1	1	1	1
EM1_Sw8	1	1	1	0	1	1	1	1	1	1	1	1	0	0	1	1	1	1	1	1	1	1	1	1	1	1	1	1	1	1	1	1	1	1	0	1	1	1	1	1	0	1	1	1	1	1	1	1	1
EM1_Sw9	1	1	1	0	1	1	1	1	1	1	1	1	0	0	1	1	1	1	1	1	1	1	1	1	0	1	1	1	1	1	1	1	1	1	0	1	1	1	1	1	0	1	1	1	1	1	1	1	1
EM1_Ve1	1	1	1	1	1	1	1	1	1	1	0	1	0	0	1	1	1	1	1	1	1	1	1	1	1	1	1	1	1	1	1	1	1	1	0	1	1	1	1	1	0	1	1	1	1	1	1	1	1
EM1_Ve10	1	1	1	1	1	1	1	1	1	1	1	1	0	0	1	1	1	1	1	1	1	1	1	1	1	1	1	1	1	1	1	1	1	1	0	1	1	1	1	1	0	1	1	1	1	1	1	1	1
EM1_Ve11	1	1	1	0	1	1	1	1	1	1	1	1	0	0	1	1	1	0	1	1	1	1	1	1	0	1	1	1	1	1	1	1	1	1	0	1	1	1	1	1	0	1	1	1	1	1	1	1	1
EM1_Ve12	1	1	1	1	1	1	1	1	1	1	1	1	0	0	1	1	1	0	1	1	1	1	1	1	1	1	1	1	1	1	1	1	1	1	0	1	1	1	1	1	0	1	1	1	1	1	1	1	1
EM1_Ve13	1	1	1	1	1	1	1	1	1	1	0	1	0	0	1	1	1	0	1	1	1	1	1	1	1	1	1	1	1	1	1	1	1	1	0	1	1	1	1	1	0	1	1	1	1	1	1	1	1
EM1_Ve14	1	1	1	1	1	1	1	1	1	1	1	1	0	0	1	1	1	1	1	1	1	1	1	1	1	1	1	1	1	1	1	1	1	1	0	1	1	1	1	1	0	1	1	1	1	1	1	1	1
EM1_Ve15	1	1	1	1	1	1	1	1	1	1	0	1	0	0	1	1	1	1	1	1	1	1	1	1	1	1	1	1	1	1	1	1	1	1	0	1	1	1	1	1	0	1	1	1	1	1	1	1	1
EM1_Ve17	1	1	1	1	1	1	1	1	1	1	1	1	0	0	1	1	1	0	1	1	1	1	1	1	0	1	1	1	1	1	1	1	1	1	0	1	1	1	1	1	0	1	1	1	1	1	1	1	1
EM1_Ve18	1	1	1	1	1	1	1	1	1	1	1	1	0	0	1	1	1	0	1	1	1	1	1	1	1	1	1	1	1	1	1	1	1	1	0	1	1	1	1	1	0	1	1	1	1	1	1	1	1
EM1_Ve19	1	1	1	1	1	1	1	1	1	1	0	1	0	0	1	1	1	1	1	1	1	1	1	1	1	1	1	1	1	1	1	1	1	1	0	1	1	1	1	1	0	1	1	1	1	1	1	1	1
EM1_Ve2	1	1	1	1	1	1	1	1	1	1	0	1	0	0	1	1	1	1	1	1	1	1	1	1	1	1	1	1	1	1	1	1	1	1	0	1	1	1	1	1	0	1	1	1	1	1	1	1	1
EM1_Ve20	1	1	1	1	1	1	1	1	1	1	1	1	0	0	1	1	1	0	1	1	1	1	1	1	0	1	1	1	1	1	1	1	1	1	0	1	1	1	1	1	0	1	1	1	1	1	1	1	1
EM1_Ve21	1	1	1	1	1	1	1	1	1	1	1	1	0	0	1	1	1	0	1	1	1	1	1	1	0	1	1	1	1	1	1	1	1	1	0	1	1	1	1	1	0	1	1	1	1	1	1	1	1
EM1_Ve22	1	1	1	1	1	1	1	1	1	1	1	1	0	0	1	1	1	1	1	1	1	1	1	1	1	1	1	1	1	1	1	1	1	1	0	1	1	1	1	1	0	1	1	1	1	1	1	1	1
EM1_Ve23	1	1	1	1	1	1	1	1	1	1	0	1	0	0	1	1	1	0	1	1	1	1	1	1	0	1	1	1	1	1	1	1	1	1	0	1	1	1	1	1	0	1	1	1	1	1	1	1	1
EM1_Ve24	1	1	1	1	1	1	1	1	1	1	1	1	0	0	1	1	1	0	1	1	1	1	1	1	1	1	1	1	1	1	1	1	1	1	0	1	1	1	1	1	0	1	1	1	1	1	1	1	1
EM1_Ve25	1	1	1	0	0	1	1	1	1	1	1	1	0	0	1	1	1	1	1	1	1	1	1	1	0	1	1	1	1	1	1	1	1	1	0	1	1	1	1	1	0	1	1	1	1	1	1	1	1
EM1_Ve3	1	1	1	1	1	1	1	1	1	1	0	1	0	0	1	1	1	1	1	1	1	1	1	1	1	1	1	1	1	1	1	1	1	1	0	1	1	1	0	1	0	1	1	1	1	1	1	1	1
EM1_Ve4	1	1	1	1	1	1	1	1	1	1	1	1	0	0	1	1	1	0	1	1	1	1	1	1	1	1	1	1	1	1	1	1	1	1	0	1	1	1	1	1	0	1	1	1	1	1	1	1	1
EM1_Ve5	1	1	1	1	1	1	1	1	1	1	1	1	0	0	1	1	1	0	1	1	1	1	1	1	1	1	1	1	1	1	1	1	1	1	0	1	1	1	0	1	0	1	1	1	1	1	1	1	1
EM1_Ve6	1	1	1	1	1	1	1	1	1	1	0	1	0	0	1	1	1	1	1	1	1	1	1	1	1	1	1	1	1	1	1	1	1	1	0	1	1	1	1	1	0	1	1	1	1	1	1	1	1
EM1_Ve7	1	1	1	1	1	1	1	1	1	1	1	1	0	0	1	1	1	0	1	1	1	1	1	1	1	1	1	1	1	1	1	1	1	1	0	1	1	1	1	1	0	1	1	1	1	1	1	1	1
EM1_Ve8	1	1	1	1	1	1	1	1	1	1	1	1	0	0	1	1	1	0	1	1	1	1	1	1	1	1	1	1	1	1	1	1	1	1	0	1	1	1	1	1	0	1	1	1	1	1	1	1	1
EM1_Ve9	1	1	1	1	1	1	1	1	1	1	0	1	0	0	1	1	1	1	1	1	1	1	1	1	1	1	1	1	1	1	1	1	1	1	0	1	1	1	1	1	0	1	1	1	1	1	1	1	1
EM1_Wa1	1	1	1	1	1	1	1	1	1	1	1	1	0	0	1	1	1	1	1	1	1	1	1	1	0	1	1	1	1	1	1	1	1	1	0	1	1	1	1	1	1	1	1	1	1	1	1	1	1
EM1_Wa10	1	1	1	0	1	1	0	1	1	1	1	1	0	0	1	1	1	0	1	1	1	1	1	1	1	1	1	1	1	1	1	1	1	1	0	1	1	1	1	1	0	1	1	1	1	1	1	1	1
EM1_Wa11	1	1	1	1	1	1	1	1	1	1	1	1	0	0	1	1	1	0	1	1	1	1	1	1	1	1	1	1	1	1	1	1	1	1	0	1	1	1	1	1	0	1	1	1	1	1	1	1	1
EM1_Wa12	1	1	1	1	1	1	1	1	1	1	1	1	0	0	1	1	1	0	1	1	1	1	1	1	1	1	1	1	1	1	1	1	1	1	0	1	1	1	1	1	0	1	1	1	1	1	1	1	1
EM1_Wa13	1	1	1	1	1	1	1	1	1	1	1	1	0	0	1	1	1	1	1	1	1	1	1	1	1	1	1	1	1	1	1	1	1	1	0	1	1	1	1	1	0	1	1	1	1	1	1	1	1
EM1_Wa14	1	1	1	1	1	1	1	1	1	1	1	1	0	0	1	1	1	0	1	1	1	1	1	1	1	1	1	1	1	1	1	1	1	1	0	1	1	1	1	1	0	1	1	1	1	1	1	1	1
EM1_Wa15	1	1	1	1	1	1	1	1	1	1	0	1	0	0	1	1	1	1	1	1	1	1	1	1	1	1	1	1	1	1	1	1	1	1	0	1	1	1	1	1	0	1	1	1	1	1	1	1	1
EM1_Wa16	1	1	1	1	1	1	1	1	1	1	1	1	0	0	1	1	1	1	1	1	1	1	1	1	1	1	1	1	1	1	1	1	1	1	0	1	1	1	1	1	0	1	1	1	1	1	1	1	1
EM1_Wa17	1	1	1	1	1	1	1	1	1	1	1	1	0	0	1	1	1	1	1	1	1	1	1	1	1	1	1	1	1	1	1	1	1	1	0	1	1	1	1	1	0	1	1	1	1	1	1	1	1
EM1_Wa18	1	1	1	1	1	1	1	1	1	1	1	1	0	0	1	1	1	1	1	1	1	1	1	1	0	1	1	1	1	1	1	1	1	1	0	1	1	1	1	1	0	1	1	1	1	1	1	1	1
EM1_Wa19	1	1	1	1	1	1	1	1	1	1	1	1	0	0	1	1	1	1	1	1	1	1	1	1	1	1	1	1	1	1	1	1	1	1	0	1	1	1	1	1	0	1	1	1	1	1	1	1	1
EM1_Wa2	1	1	1	1	1	1	1	1	1	1	0	1	0	0	1	1	1	0	1	1	1	1	1	1	1	1	1	1	1	1	1	1	1	1	0	1	1	1	1	1	0	1	1	1	1	1	1	1	1
EM1_Wa20	1	1	1	1	1	1	1	1	1	1	0	1	0	0	1	1	1	0	1	1	1	1	1	1	1	1	1	1	1	1	1	1	1	1	0	1	1	1	1	1	0	1	1	1	1	1	1	1	1
EM1_Wa21	1	1	1	1	1	1	1	1	1	1	1	1	0	0	1	1	1	1	1	1	1	1	1	1	1	1	1	1	1	1	1	1	1	1	0	1	1	1	1	1	0	1	1	1	1	1	1	1	1
EM1_Wa22	1	1	1	1	1	1	1	1	1	1	0	1	0	0	1	1	1	0	1	1	1	1	1	1	1	1	1	1	1	1	1	1	1	1	0	1	1	1	1	1	0	1	1	1	1	1	1	1	1
EM1_Wa23	1	1	1	1	1	1	1	1	1	1	1	1	0	0	1	1	1	1	1	1	1	1	1	1	1	1	1	1	1	1	1	1	1	1	0	1	1	1	1	1	0	1	1	1	1	1	1	1	1
EM1_Wa24	1	1	1	1	1	1	1	1	1	1	1	1	0	0	1	1	1	0	1	1	1	1	1	1	1	1	1	1	1	1	1	1	1	1	0	1	1	1	1	1	0	1	1	1	1	1	1	1	1
EM1_Wa25	1	1	1	1	1	1	1	1	1	1	1	1	0	0	1	1	1	1	1	1	1	1	1	1	1	1	1	1	1	1	1	1	1	1	0	1	1	1	1	1	0	1	1	1	1	1	1	1	1
EM1_Wa3	1	1	1	1	1	1	1	1	1	1	1	1	0	0	1	1	1	1	1	1	1	1	1	1	1	1	1	1	1	1	1	1	1	1	0	1	1	1	1	1	0	1	1	1	1	1	1	1	1
EM1_Wa4	1	1	1	1	1	1	1	1	1	1	1	1	0	0	1	1	1	1	1	1	1	1	1	1	1	1	1	1	1	1	1	1	1	1	0	1	1	1	1	1	0	1	1	1	1	1	1	1	1
EM1_Wa5	1	1	1	1	1	1	1	1	1	1	0	1	0	0	1	1	1	1	1	1	1	1	1	1	1	1	1	1	1	1	1	1	1	1	0	1	1	1	1	1	0	1	1	1	1	1	1	1	1
EM1_Wa6	1	1	1	1	1	1	1	1	1	1	1	1	0	0	1	1	1	0	1	1	1	1	1	1	1	1	1	1	1	1	1	1	1	1	0	1	1	1	0	1	0	1	1	1	1	1	1	1	1
EM1_Wa7	1	1	1	1	1	1	1	1	1	1	0	1	0	0	1	1	1	1	1	1	1	1	1	1	1	1	1	1	1	1	1	1	1	1	0	1	1	1	1	1	0	1	1	1	1	1	1	1	1
EM1_Wa8	1	1	1	1	1	1	1	1	1	1	1	1	0	0	1	1	1	1	0	1	1	1	1	1	1	1	1	1	1	1	1	1	1	1	0	1	1	1	1	1	0	1	1	1	1	1	1	1	1
EM1_Wa9	1	1	1	1	1	1	1	1	1	1	1	1	0	0	1	1	1	0	1	1	1	1	1	1	1	1	1	1	1	1	1	1	1	1	0	1	1	1	1	1	0	1	1	1	1	1	1	1	1
EM1_Wb1	1	1	1	1	1	1	1	1	1	1	1	1	0	0	1	1	1	0	1	1	1	1	1	1	1	1	1	1	1	1	1	1	1	1	0	1	1	1	1	1	0	1	1	1	1	1	1	1	1
EM1_Wb10	1	1	1	1	1	1	1	1	1	1	1	1	0	0	1	1	1	1	1	1	1	1	1	1	0	1	1	1	1	1	1	1	1	1	0	1	1	1	1	1	0	1	1	1	1	1	1	1	1
EM1_Wb11	1	1	1	1	1	1	1	1	1	1	1	1	0	0	1	1	1	1	1	1	1	1	1	1	1	1	1	1	1	1	1	1	1	1	0	1	1	1	1	1	0	1	1	1	1	1	1	1	1
EM1_Wb12	1	1	1	1	1	1	1	1	1	1	0	1	0	0	1	1	1	1	1	1	1	1	1	1	0	1	1	1	1	1	1	1	1	1	0	1	1	1	1	1	0	1	1	1	1	1	1	1	1
EM1_Wb13	1	1	1	1	1	1	1	1	1	1	1	1	0	0	1	1	1	0	1	1	1	1	1	1	1	1	1	1	1	1	1	1	1	1	0	1	1	1	1	1	0	1	1	1	1	1	1	1	1
EM1_Wb14	1	1	1	1	1	1	1	1	1	1	1	1	0	0	1	1	1	1	1	1	1	1	1	1	1	1	1	1	1	1	1	1	1	1	0	1	1	1	1	1	0	1	1	1	1	1	1	1	1
EM1_Wb15	1	1	1	1	0	1	1	1	1	1	1	1	0	0	1	1	1	1	1	1	1	1	1	1	1	1	1	1	1	1	1	1	1	1	0	1	1	1	1	1	0	1	1	1	1	1	1	1	1
EM1_Wb16	1	1	1	1	1	1	1	1	1	1	0	1	0	0	1	1	1	0	1	1	1	1	1	1	1	1	1	1	1	1	1	1	1	1	0	1	1	1	1	1	0	1	1	1	1	1	1	1	1
EM1_Wb17	1	1	1	1	1	1	1	1	1	1	1	1	0	0	1	1	1	1	1	1	1	1	1	1	1	1	1	1	1	1	1	1	1	1	0	1	1	1	1	1	0	1	1	1	1	1	1	1	1
EM1_Wb18	1	1	1	1	1	1	1	1	1	1	1	1	0	0	1	1	1	0	1	1	1	1	1	1	0	1	1	1	1	1	1	1	1	1	0	1	1	1	1	1	0	1	1	1	1	1	1	1	1
EM1_Wb19	1	1	1	1	1	1	1	1	1	1	1	1	0	0	1	1	1	0	1	1	1	1	1	1	0	1	1	1	1	1	1	1	1	1	0	1	1	1	1	1	0	1	1	1	1	1	1	1	1
EM1_Wb20	1	1	1	1	1	1	1	1	1	1	1	1	0	0	1	1	1	1	1	1	1	1	1	1	0	1	1	1	1	1	1	1	1	1	0	1	1	1	1	1	0	1	1	1	1	1	1	1	1
EM1_Wb21	1	1	1	1	1	1	1	1	1	1	1	1	0	0	1	1	1	1	1	1	1	1	1	1	1	1	1	1	1	1	1	1	1	1	0	1	1	1	1	1	0	1	1	1	1	1	1	1	1
EM1_Wb22	1	1	1	1	1	1	1	1	1	1	0	1	0	0	1	1	1	0	1	1	1	1	1	1	1	1	1	1	1	1	1	1	1	1	0	1	1	1	0	1	0	1	1	1	1	1	1	1	1
EM1_Wb23	1	1	1	1	1	1	1	1	1	1	0	1	0	0	1	1	1	1	1	1	1	1	1	1	1	1	1	1	1	1	1	1	1	1	0	1	1	1	1	1	0	1	1	1	1	1	1	1	1
EM1_Wb3	1	1	1	1	1	1	1	1	1	1	1	1	0	0	1	1	1	1	1	1	1	1	1	1	0	1	1	1	1	1	1	1	1	1	0	1	1	1	1	1	0	1	1	1	1	1	1	1	1
EM1_Wb4	1	1	1	1	1	1	1	1	1	1	1	1	0	0	1	1	1	1	1	1	1	1	1	1	0	1	1	1	1	1	1	1	1	1	0	1	1	1	0	1	0	0	1	1	1	1	1	1	1
EM1_Wb5	1	1	1	1	1	1	1	1	1	1	1	1	0	0	1	1	1	1	1	1	1	1	1	1	1	1	1	1	1	1	1	1	1	1	0	1	1	1	1	1	0	1	1	1	1	1	1	1	1
EM1_Wb6	1	1	1	1	1	1	1	1	1	1	1	1	0	0	1	1	1	0	1	1	1	1	1	1	0	1	1	1	1	1	1	1	1	1	0	1	1	1	1	1	0	1	1	1	1	1	1	1	1
EM1_Wb7	1	1	1	1	1	1	1	1	1	1	1	1	0	0	1	1	1	0	1	1	1	1	1	1	1	1	1	1	1	1	1	1	1	1	0	1	1	1	1	1	0	1	1	1	1	1	1	1	1
EM1_Wb8	1	1	1	1	1	1	1	1	1	1	1	1	0	0	1	1	1	0	1	1	1	1	1	1	0	1	1	1	1	1	1	1	1	1	0	1	1	1	1	1	0	1	1	1	1	1	1	1	1
EM1_Wb9	1	1	1	1	1	1	1	1	1	1	1	1	0	0	1	1	1	1	1	1	1	1	1	1	1	1	1	1	1	1	1	1	1	1	0	1	1	1	1	1	0	1	1	1	1	1	1	1	1
[truncated: 23 more columns]
